# Supplementary material for: In Vitro Modulation of Redox and Metabolism Interplay at the Brain Vascular Endothelium: Genomic and Proteomic Profiles of Sulforaphane Activity
Source: Sci Rep. 2018 Aug 23;8:12708. doi: 10.1038/s41598-018-31137-7 (PMC6107504; doi:10.1038/s41598-018-31137-7)
Supplement: Supplementary file 2 — Dataset [file 41598_2018_31137_MOESM2_ESM.xlsx]

## Sheet: LS Means per gene per group
					Control		SFN2		SFN5
GENEBANKACC	GENENAME	GEN_DESCR_MFR	MitoEncoded	LOCUSID	Mean_Log2	StdErr	Mean_Log2	StdErr	Mean_Log2	StdErr
AA109866	Mt-Nd4l	NADH dehydrogenase 4L, mitochondrial	1		14.6265	0.0324642	14.7327	0.0324642	14.6356	0.0324642
AA435281	Mt-Nd6	NADH dehydrogenase 6, mitochondrial	1		13.0497	0.0421589	13.215	0.0421589	13.2522	0.0421589
AB042432	Mt-Co3	Cytochrome c oxidase III, mitochondrial	1		9.59117	0.0437715	9.86395	0.0437715	9.99448	0.0437715
AB042809	Mt-Nd4	NADH dehydrogenase 4, mitochondrial	1		9.61454	0.0399887	9.8901	0.0399887	10.0178	0.0399887
AB067574	Nupl2	nucleoporin like 2	0	231042	9.82683	0.0541306	9.80336	0.0541306	9.71828	0.0541306
AF093677	ATP6	ATP synthase 6, mitochondrial	0	17705	16.8528	0.0633135	17.0477	0.0633135	17.1223	0.0633135
AF095938	Sdha	succinate dehydrogenase Fp subunit	0	66945	11.2074	0.0408788	11.1849	0.0408788	11.245	0.0408788
AF133279	Bcl2l1	Bcl2- like 1	0	12048	4.6512	0.230826	4.88202	0.230826	4.82833	0.230826
AF179975	Acsl6	acyl-Coenzyme A synthetase long-chain family member 6	0	216739	2.00632	0.239927	2.46061	0.239927	2.05929	0.239927
AF369902	Mto1	mitochondrial translation optimization 1 homolog (S. Cerevisiae)	0	68291	7.42548	0.129626	7.71279	0.129626	7.74691	0.129626
AF462069	Nags	N-acetylglutamate synthase	0	217214	1.49848	0.1041	1.82651	0.1041	1.78231	0.1041
AI790201	Hsd3b3	hydroxy-delta-5-steroid dehydrogenase, 3 beta- and steroid delta-isomerase 3	0	15494	9.43874	0.147146	9.35518	0.147146	9.39716	0.147146
AJ409495	Mt-Rnr1	12S rRNA, mitochondrial	1		7.72869	0.0892446	7.79792	0.0892446	7.98064	0.0892446
AK002501	Ndufs3	NADH dehydrogenase (ubiquinone) Fe-S protein 3	0	68349	12.5161	0.0295736	12.6068	0.0295736	12.6221	0.0295736
AK002517	Ndufb10	NADH dehydrogenase (ubiquinone) 1 beta subcomplex, 10	0	68342	13.8118	0.063166	13.7798	0.063166	13.6824	0.063166
AK003133	Ndufa3	NADH dehydrogenase (ubiquinone) 1 alpha subcomplex, 3	0	66091	13.4943	0.0499592	13.6087	0.0499592	13.5241	0.0499592
AK004820	Lonp1	lon peptidase 1, mitochondrial	0	74142	13.1498	0.0484973	13.184	0.0484973	13.2623	0.0484973
AK005250	Slc25a18	solute carrier family 25 (mitochondrial carrier), member 18	0	71803	1.50951	0.121797	1.65703	0.121797	1.71375	0.121797
AK006541	Acsl5	acyl-Coenzyme A synthetase long-chain family member 5	0	433256	13.4314	0.025929	13.4449	0.025929	13.4161	0.025929
AK010729	Sult6b1	sulfotransferase family, cytosolic, 6B, member 1	0	73671	5.95433	0.114464	5.89517	0.114464	6.00929	0.114464
AK012088	Acsl3	acyl-Coenzyme A synthetase long-chain family member 3	0	74205	8.64217	0.0332018	8.36122	0.0332018	8.30338	0.0332018
AK013511	Ndufv2	NADH dehydrogenase (ubiquinone) flavoprotein 2	0	72900	12.797	0.0280379	12.8436	0.0280379	12.8386	0.0280379
AK014396	Cpne4	copine IV	0	74020	1.33853	0.195633	1.61563	0.195633	1.904	0.195633
AK016580	4932702P03Rik	Mus musculus adult male testis cDNA	0	73326	1.47328	0.162401	1.79874	0.162401	1.83297	0.162401
AK031193	Nudt17	nudix (nucleoside diphosphate linked moiety X)-type motif 17	0	78373	2.62323	0.127751	2.44547	0.127751	2.53451	0.127751
AK045176	Suclg2	succinate-Coenzyme A ligase, GDP-forming, beta subunit	0	20917	7.09352	0.0525052	7.3235	0.0525052	7.44701	0.0525052
AK046297	Gls	glutaminase	0	14660	2.47586	0.249286	2.34253	0.249286	2.60004	0.249286
AK075856	Uqcrc2	ubiquinol cytochrome c reductase core protein 2	0	67003	9.15977	0.029225	9.3797	0.029225	9.35764	0.029225
AK075957	Pdf	peptide deformylase (mitochondrial)	0	68023	10.4135	0.0291671	10.3561	0.0291671	10.2757	0.0291671
AK077159	Slc25a2	solute carrier family 25 (mitochondrial carrier, ornithine transporter) member 2	0	83885	3.79969	0.129799	3.92345	0.129799	3.94035	0.129799
AK078077	Slc25a4	solute carrier family 25 (mitochondrial carrier; adenine nucleotide translocator), member 4	0	11739	13.7116	0.0628084	13.7207	0.0628084	13.6712	0.0628084
AK082134	Cul7	cullin 7	0	66515	8.09252	0.204616	8.00727	0.204616	8.14496	0.204616
AK088290	Mrps18c	mitochondrial ribosomal protein S18C	0	68735	3.90247	0.164422	4.17712	0.164422	4.33809	0.164422
AK142736	mt-Rnr1	12S rRNA, mitochondrial	1		15.7696	0.069454	15.695	0.069454	15.5936	0.069454
AK145900	Acsl1	acyl-Coenzyme A synthetase long-chain family member 1	0	14081	8.35586	0.0391606	8.35783	0.0391606	8.21772	0.0391606
AK165754	Cyp4v3	cytochrome P450, family 4, subfamily v, polypeptide 3	0	102294	1.58338	0.149107	1.79999	0.149107	1.92241	0.149107
AU018363	Mt-Nd2	NADH dehydrogenase 2, mitochondrial	1		4.88201	0.0618275	5.11168	0.0618275	5.07347	0.0618275
AU018394	Mt-Co1	Cytochrome c oxidase I, mitochondrial	1		7.72679	0.0762664	7.89332	0.0762664	7.94342	0.0762664
AU018713	Mt-Nd5	NADH dehydrogenase 5, mitochondrial	1		9.60305	0.0400568	9.57504	0.0400568	9.57112	0.0400568
AU018811	Mt-Cytb	Cytochrome b, mitochondrial	1		14.764	0.0298968	15.0082	0.0298968	15.1397	0.0298968
AU019143	Mt-Co2	Cytochrome c oxidase II, mitochondrial	1		4.90448	0.183196	4.71443	0.183196	4.8441	0.183196
AY395631	Gucy2g	guanylyl cyclase receptor G	0	73707	2.25083	0.242679	2.28812	0.242679	2.25643	0.242679
BC006702	Dlst	dihydrolipoamide S-succinyltransferase (E2 component of 2-oxo-glutarate complex)	0	78920	13.8325	0.0388991	13.8634	0.0388991	13.8263	0.0388991
BC027414	Ccdc107	coiled-coil domain containing 107	0	622404	12.0984	0.0177497	12.1382	0.0177497	12.2157	0.0177497
BC035534	Abcb7	ATP-binding cassette, sub-family B (MDR/TAP), member 7	0	11306	9.82826	0.0349274	9.84095	0.0349274	9.69642	0.0349274
BC036999	Afg3l2	AFG3(ATPase family gene 3)-like 2	0	69597	9.28416	0.0263883	9.16946	0.0263883	9.26933	0.0263883
BC052873	mt-Rnr2	16s rRNA, mitochondrial	1		16.4778	0.074992	16.5485	0.074992	16.5976	0.074992
BC057608	Nup98	Nucleoporin 98 protein	0	269966	8.25409	0.0520679	8.36863	0.0520679	8.42416	0.0520679
BC065095	Pmpcb	peptidase (mitochondrial processing) beta	0	73078	13.0741	0.0234437	13.0781	0.0234437	13.0354	0.0234437
L27121	Sult2a2	sulfotransferase family 2A, dehydroepiandrosterone (DHEA)-preferring, member 2 (Sult2a2)	0	100043194	2.40408	0.204303	2.04402	0.204303	2.10573	0.204303
NM_001001446	Cyp2c44	cytochrome P450, family 2, subfamily c, polypeptide 44	0	226143	1.6365	0.111086	2.10587	0.111086	1.95259	0.111086
NM_001003908	Cltc	clathrin, heavy polypeptide (hc)	0	67300	13.3188	0.0311568	13.4815	0.0311568	13.6252	0.0311568
NM_001007570	Slc25a42	solute carrier family 25, member 42	0	73095	8.99618	0.0505808	8.83041	0.0505808	8.63737	0.0505808
NM_001009949	Mcart1	mitochondrial carrier triple repeat 1	0	230125	9.4875	0.060706	9.51367	0.060706	9.44412	0.060706
NM_001011707	Cyp2c66	cytochrome P450, family 2, subfamily c, polypeptide 66	0	69888	1.934	0.176805	2.16503	0.176805	1.90546	0.176805
NM_001012310	AI132487	expressed sequence ai132487 (ai132487)	0	104910	5.46906	0.0857149	5.56715	0.0857149	5.63185	0.0857149
NM_001013023	Mterf	mitochondrial transcription termination factor	0	545725	8.52664	0.0447279	8.48552	0.0447279	8.43857	0.0447279
NM_001013389	Mrs2	MRS2 magnesium homeostasis factor homolog (S. cerevisiae)	0	380836	5.3471	0.102543	5.36266	0.102543	5.27902	0.102543
NM_001013780	Slc25a34	solute carrier family 25, member 34	0	384071	2.63424	0.117337	2.95115	0.117337	2.927	0.117337
NM_001017429	Cox17	cytochrome c oxidase, subunit XVII assembly protein homolog (yeast)	0	12856	14.3489	0.0568817	14.4553	0.0568817	14.3718	0.0568817
NM_001024148	Ugt2a2	udp glucuronosyltransferase 2 family, polypeptide a2	0	552899	3.29949	0.276254	3.35403	0.276254	3.64531	0.276254
NM_001024385	Crls1	cardiolipin synthase 1	0	66586	9.37371	0.0295128	9.32791	0.0295128	9.46241	0.0295128
NM_001024606	Pdp2	pyruvate dehyrogenase phosphatase catalytic subunit 2	0	382051	8.49212	0.0849488	8.46793	0.0849488	8.43451	0.0849488
NM_001024719	Cyp2c67	cytochrome P450, family 2, subfamily c, polypeptide 67	0	545288	2.03567	0.17856	2.21091	0.17856	2.1441	0.17856
NM_001025296	Dffa	dna fragmentation factor, alpha subunit	0	13347	9.7902	0.0432447	9.86659	0.0432447	9.90708	0.0432447
NM_001026211	Dnajc19	dnaj (hsp40) homolog, subfamily c, member 19	0	67713	5.51658	0.0542307	5.56214	0.0542307	5.64541	0.0542307
NM_001029867	Ugt2b36	udp glucuronosyltransferase 2 family, polypeptide b36	0	231396	1.3786	0.128409	1.64177	0.128409	1.72398	0.128409
NM_001030014	Mcat	malonyl coa:acp acyltransferase	0	223722	9.42235	0.0379977	9.52526	0.0379977	9.55909	0.0379977
NM_001031808	Mrpl41	mitochondrial ribosomal protein l41	0	107733	4.31576	0.149922	4.38194	0.149922	4.4622	0.149922
NM_001031851	Agxt2	alanine-glyoxylate aminotransferase 2	0	268782	2.54503	0.194402	2.77203	0.194402	2.91588	0.194402
NM_001033229	Cyp11b1	cytochrome p450, family 11, subfamily b, polypeptide 1	0	110115	1.56149	0.159801	1.8097	0.159801	1.80072	0.159801
NM_001033264	Gls2	glutaminase 2 (liver, mitochondrial)	0	216456	6.84826	0.0341381	6.69293	0.0341381	6.67339	0.0341381
NM_001033305	Ndufb6	NADH dehydrogenase (ubiquinone) 1 beta subcomplex, 6	0	230075	13.2236	0.0454696	13.262	0.0454696	13.1942	0.0454696
NM_001033310	Cox18	cox18 cytochrome c oxidase assembly homolog (s. cerevisiae)	0	231430	11.5272	0.0321147	11.5029	0.0321147	11.4342	0.0321147
NM_001037918	Lipt1	lipoyltransferase 1	0	623661	5.03298	0.152792	5.15119	0.152792	5.28677	0.152792
NM_001037999	Dbi	diazepam binding inhibitor	0	13167	12.6292	0.0639732	12.7716	0.0639732	12.6088	0.0639732
NM_001038619	Dnm3	dynamin 3	0	103967	7.30509	0.0894245	7.25179	0.0894245	6.82002	0.0894245
NM_001039049	Cox8c	cytochrome c oxidase, subunit viiic	0	75483	1.6568	0.23416	1.92058	0.23416	1.80851	0.23416
NM_001039710	Coq10b	coenzyme q10 homolog b (s. cerevisiae)	0	67876	8.36552	0.0539643	8.50146	0.0539643	8.56835	0.0539643
NM_001077353	Gsta3	glutathione s-transferase, alpha 3	0	14859	4.17938	0.0862021	5.89987	0.0862021	6.80671	0.0862021
NM_001081025	4932425I24Rik	riken cdna 4932425i24 gene	0	320214	4.47554	0.105618	4.41401	0.105618	4.17468	0.105618
NM_001081040	Coq10a	coenzyme q10 homolog a (yeast)	0	210582	8.45371	0.0379904	8.38626	0.0379904	8.48819	0.0379904
NM_001081148	Cyp2b23	cytochrome P450, family 2, subfamily b, polypeptide 23	0	243881	1.56803	0.117343	1.72974	0.117343	1.82964	0.117343
NM_001081170	Pacs2	phosphofurin acidic cluster sorting protein 2	0	217893	9.70425	0.0445273	9.95798	0.0445273	10.0578	0.0445273
NM_001081361	Mosc1	moco sulphurase c-terminal domain containing 1	0	66112	9.41976	0.121445	9.38711	0.121445	9.32778	0.121445
NM_001081408	Agmat	agmatine ureohydrolase (agmatinase)	0	75986	2.2219	0.210012	2.33719	0.210012	2.21842	0.210012
NM_001082412	Mcart6	mitochondrial carrier triple repeat 6	0	67062	4.72562	0.12185	4.8015	0.12185	4.48536	0.12185
NM_001083887	Pars2	prolyl-trna synthetase, mitochondrial, (putative)	0	230577	8.7104	0.0522509	8.86572	0.0522509	8.78205	0.0522509
NM_001083929	Gpx3	glutathione peroxidase 3	0	14778	3.79199	0.150052	3.14361	0.150052	3.18192	0.150052
NM_001085410	1110020G09Rik	riken cdna 1110020g09 gene	0	68646	4.0285	0.162627	3.94755	0.162627	3.9393	0.162627
NM_001085497	Slc25a43	solute carrier family 25, member 43	0	194744	6.45083	0.0417503	6.4999	0.0417503	6.54807	0.0417503
NM_001098230	Pdp1	pyruvate dehyrogenase phosphatase catalytic subunit 1	0	381511	7.44753	0.0426371	7.61219	0.0426371	7.554	0.0426371
NM_001100182	Cyp2j12	cytochrome P450, family 2, subfamily j, polypeptide 12	0	242546	1.51906	0.183295	1.80732	0.183295	1.93214	0.183295
NM_001100183	Cyp4a29	cytochrome p450, family 4, subfamily a, polypeptide 29	0	230639	1.6238	0.142852	1.90249	0.142852	1.92469	0.142852
NM_001100184	Cyp2t4	cytochrome p450, family 2, subfamily t, polypeptide 4	0	384724	1.70942	0.118588	2.00798	0.118588	1.92766	0.118588
NM_001100185	Cyp4a30b	cytochrome p450, family 4, subfamily a, polypeptide 30b	0	435802	1.4637	0.212529	1.84989	0.212529	1.9054	0.212529
NM_001101445	Cyp4f17	cytochrome P450, family 4, subfamily f, polypeptide 17	0	208285	4.08432	0.133217	3.9932	0.133217	3.97589	0.133217
NM_001101467	Cyp2a22	cytochrome P450, family 2, subfamily a, polypeptide 22	0	233005	1.92308	0.192283	1.90446	0.192283	2.35149	0.192283
NM_001104531	Cyp2d11	cytochrome P450, family 2, subfamily d, polypeptide 11	0	545123	1.48894	0.212281	1.60164	0.212281	1.81956	0.212281
NM_001105201	Cyp26c1	cytochrome P450, family 26, subfamily c, polypeptide 1	0	546726	1.85826	0.145888	1.98278	0.145888	2.20519	0.145888
NM_001105667	Dtymk	deoxythymidylate kinase	0	21915	9.6353	0.0395724	9.25086	0.0395724	9.02666	0.0395724
NM_001111296	Sult2a1	sulfotransferase family 2a, dehydroepiandrosterone (dhea)-preferring, member 1	0	20859	1.37953	0.123092	1.75994	0.123092	1.76584	0.123092
NM_001127330	Pparg	peroxisome proliferator activated receptor gamma	0	19016	11.17	0.0641776	11.4439	0.0641776	11.3908	0.0641776
NM_001128609	Dedd	death effector domain-containing	0	21945	4.10915	0.130656	4.41485	0.130656	4.18665	0.130656
NM_007381	Acadl	acetyl-Coenzyme A dehydrogenase, long-chain	0	11363	8.88199	0.029324	8.82774	0.029324	8.89104	0.029324
NM_007382	Acadm	acetyl-Coenzyme A dehydrogenase, medium chain	0	11364	10.1854	0.0427358	10.1843	0.0427358	10.2259	0.0427358
NM_007383	Acads	acyl-Coenzyme A dehydrogenase, short chain	0	11409	11.016	0.0670845	11.2202	0.0670845	11.2872	0.0670845
NM_007393	Actb	actin beta, cytoplasmic	0	11461	15.3159	0.0432083	15.457	0.0432083	15.4498	0.0432083
NM_007437	Aldh3a2	aldehyde dehydrogenase family 3, subfamily a2	0	11671	3.90036	0.139757	4.02601	0.139757	4.08104	0.139757
NM_007451	Slc25a5	solute carrier family 25 (mitochondrial carrier, adenine nucleotide translocator), member 5	0	11740	13.9213	0.0399657	13.8011	0.0399657	13.7007	0.0399657
NM_007452	Prdx3	peroxiredoxin 3	0	11757	10.2358	0.0821487	10.1113	0.0821487	10.2272	0.0821487
NM_007472	Aqp1	aquaporin 1	0	11826	12.7607	0.0800055	13.4058	0.0800055	13.4679	0.0800055
NM_007473	Aqp7	aquaporin 7	0	11832	1.61223	0.125065	1.70607	0.125065	1.71474	0.125065
NM_007474	Aqp8	aquaporin 8	0	11833	3.10807	0.312791	3.35068	0.312791	3.48787	0.312791
NM_007494	Ass1	argininosuccinate synthetase 1	0	11898	11.4753	0.0399719	11.415	0.0399719	11.3346	0.0399719
NM_007505	Atp5a1	ATP synthase, H+ transporting, mitochondrial F1 complex, alpha subunit, isoform 1	0	11946	12.5703	0.0669395	12.6103	0.0669395	12.5854	0.0669395
NM_007506	Atp5g1	ATP synthase, H+ transporting, mitochondrial F0 complex, subunit c (subunit 9), isoform 1	0	11951	2.74058	0.17942	3.01574	0.17942	2.89218	0.17942
NM_007507	Atp5k	ATP synthase, H+ transporting, mitochondrial F1F0 complex, subunit e	0	11958	14.6444	0.0409998	14.7029	0.0409998	14.6221	0.0409998
NM_007512	Atpif1	ATPase inhibitory factor 1	0	11983	13.1491	0.0308237	13.4495	0.0308237	13.4069	0.0308237
NM_007522	Bad	bcl-2 associated death promoter	0	12015	4.72559	0.0706523	4.73034	0.0706523	4.94408	0.0706523
NM_007523	Bak1	bcl2-antagonist/killer 1	0	12018	12.3276	0.0371999	12.1729	0.0371999	12.1731	0.0371999
NM_007527	Bax	Bcl2-associated X protein	0	12028	14.136	0.0368592	14.337	0.0368592	14.3802	0.0368592
NM_007533	Bckdha	branched chain ketoacid dehydrogenase E1, alpha polypeptide	0	12039	8.07626	0.0490483	8.17933	0.0490483	8.30576	0.0490483
NM_007537	Bcl2l2	bcl2-like 2	0	12050	9.77376	0.0511028	9.8076	0.0511028	9.82666	0.0511028
NM_007544	Bid	bh3 interacting domain death agonist	0	12122	10.8803	0.0281825	10.793	0.0281825	10.7061	0.0281825
NM_007573	C1qbp	complement component 1, q subcomponent binding protein	0	12261	13.8481	0.0342611	13.876	0.0342611	13.8149	0.0342611
NM_007597	Canx	calnexin	0	12330	9.05801	0.0403166	9.30979	0.0403166	9.34583	0.0403166
NM_007608	Car5a	carbonic anhydrase 5a, mitochondrial	0	12352	1.60994	0.208483	1.79054	0.208483	1.76015	0.208483
NM_007609	Casp4	caspase 4, apoptosis-related cysteine peptidase	0	12363	10.1697	0.049649	9.97286	0.049649	9.88205	0.049649
NM_007610	Casp2	caspase 2	0	12366	9.64196	0.0566777	9.40233	0.0566777	9.35241	0.0566777
NM_007611	Casp7	caspase 7	0	12369	10.4	0.0350875	10.368	0.0350875	10.2217	0.0350875
NM_007621	Cbr2	carbonyl reductase 2	0	12409	4.65589	0.133139	4.71343	0.133139	4.41788	0.133139
NM_007678	Cebpa	CCAAT/enhancer binding protein alpha	0	12606	4.75451	0.143445	4.82791	0.143445	4.79951	0.143445
NM_007702	Cidea	cell death-inducing dna fragmentation factor, alpha subunit-like effector a	0	12683	1.42776	0.180265	1.83822	0.180265	1.86542	0.180265
NM_007747	Cox5a	cytochrome c oxidase, subunit Va	0	12858	14.0599	0.0233047	14.1589	0.0233047	14.1032	0.0233047
NM_007748	Cox6a1	cytochrome c oxidase, subunit VI a, polypeptide 1	0	12861	15.6138	0.0756002	15.5984	0.0756002	15.5946	0.0756002
NM_007749	Cox7c	cytochrome c oxidase, subunit VIIc	0	12867	15.0542	0.0458617	15.0935	0.0458617	14.9703	0.0458617
NM_007750	Cox8a	cytochrome c oxidase, subunit VIIIa	0	12868	16.1158	0.0586926	16.225	0.0586926	16.1965	0.0586926
NM_007751	Cox8b	cytochrome c oxidase, subunit VIIIb	0	12869	7.44024	0.0731527	7.055	0.0731527	6.37804	0.0731527
NM_007757	Cpox	coproporphyrinogen oxidase	0	12892	8.06825	0.0417438	8.03636	0.0417438	7.9138	0.0417438
NM_007760	Crat	carnitine acetyltransferase	0	12908	7.9149	0.0332848	8.18016	0.0332848	8.2035	0.0332848
NM_007798	Ctsb	cathepsin b	0	13030	11.4788	0.0338636	11.926	0.0338636	12.1585	0.0338636
NM_007806	Cyba	cytochrome b-245, alpha polypeptide	0	13057	10.4837	0.0549171	10.6099	0.0549171	10.7711	0.0549171
NM_007808	Cycs	cytochrome c, somatic	0	13063	3.11133	0.114638	3.19655	0.114638	3.21684	0.114638
NM_007809	Cyp17a1	cytochrome P450, family 17, subfamily a, polypeptide 1	0	13074	3.10659	0.196427	3.33003	0.196427	3.54005	0.196427
NM_007810	Cyp19a1	cytochrome P450, family 19, subfamily a, polypeptide 1	0	13075	1.30304	0.134598	1.53963	0.134598	1.60886	0.134598
NM_007811	Cyp26a1	cytochrome P450, family 26, subfamily a, polypeptide 1	0	13082	2.16335	0.124613	2.09909	0.124613	2.43533	0.124613
NM_007812	Cyp2a5	cytochrome P450, family 2, subfamily a, polypeptide 5	0	13087	1.82215	0.132801	1.85816	0.132801	2.1353	0.132801
NM_007814	Cyp2b19	cytochrome P450, family 2, subfamily b, polypeptide 19	0	13090	2.93434	0.269009	3.17814	0.269009	3.28289	0.269009
NM_007815	Cyp2c29	cytochrome P450, family 2, subfamily c, polypeptide 29	0	13095	4.72589	0.212828	4.90266	0.212828	4.84327	0.212828
NM_007817	Cyp2f2	cytochrome P450, family 2, subfamily f, polypeptide 2	0	13107	2.01915	0.198529	2.12049	0.198529	2.06528	0.198529
NM_007819	Cyp3a13	cytochrome P450, family 3, subfamily a, polypeptide 13	0	13113	1.40738	0.178362	1.89559	0.178362	1.73778	0.178362
NM_007822	Cyp4a14	cytochrome P450, family 4, subfamily a, polypeptide 14	0	13119	1.42557	0.154122	1.67153	0.154122	1.94017	0.154122
NM_007823	Cyp4b1	cytochrome P450, family 4, subfamily b, polypeptide 1	0	13120	1.41957	0.185595	1.87585	0.185595	2.02204	0.185595
NM_007824	Cyp7a1	cytochrome P450, family 7, subfamily a, polypeptide 1	0	13122	1.41249	0.15161	1.6748	0.15161	1.69629	0.15161
NM_007825	Cyp7b1	cytochrome P450, family 7, subfamily b, polypeptide 1	0	13123	1.50591	0.167068	1.86504	0.167068	1.92779	0.167068
NM_007828	Dapk3	death-associated kinase 3	0	13144	6.47812	0.0821824	6.40212	0.0821824	6.3345	0.0821824
NM_007829	Daxx	fas death domain-associated protein	0	13163	12.1824	0.0522168	12.1015	0.0522168	12.1137	0.0522168
NM_007859	Dffb	dna fragmentation factor, beta subunit	0	13368	7.72838	0.0396348	7.75201	0.0396348	7.79772	0.0396348
NM_007861	Dld	dihydrolipoamide dehydrogenase	0	13382	12.0256	0.048019	11.9227	0.048019	11.8923	0.048019
NM_007931	Endog	endonuclease G	0	13804	5.7668	0.12635	5.63672	0.12635	5.79614	0.12635
NM_007980	Fabp2	fatty acid binding protein 2, intestinal	0	14079	2.67139	0.185732	2.67048	0.185732	3.14286	0.185732
NM_007981	Acsl1	acyl-Coenzyme A synthetase long-chain family member 1	0	14081	9.24641	0.0261731	9.23746	0.0261731	9.1278	0.0261731
NM_007983	Faf1	fas-associated factor 1	0	14084	6.89058	0.0395986	6.94518	0.0395986	6.90821	0.0395986
NM_007996	Fdx1	ferredoxin 1	0	14148	10.6823	0.0291522	10.6671	0.0291522	10.6968	0.0291522
NM_007997	Fdxr	ferredoxin reductase	0	14149	8.14694	0.0471751	8.25889	0.0471751	8.29993	0.0471751
NM_007998	Fech	ferrochelatase	0	14151	8.13091	0.0529777	8.18732	0.0529777	8.10202	0.0529777
NM_008044	Fxn	frataxin	0	14297	7.01387	0.0764535	6.96004	0.0764535	6.80095	0.0764535
NM_008084	Gapdh	glyceraldehyde-3-phosphate dehydrogenase	0	14433	17.5007	0.0639506	17.7774	0.0639506	17.8964	0.0639506
NM_008097	Gcdh	glutaryl-Coenzyme A dehydrogenase	0	270076	7.40217	0.06254	7.50973	0.06254	7.4338	0.06254
NM_008131	Glul	glutamate-ammonia ligase (glutamine synthase)	0	14645	9.62327	0.0461266	9.66267	0.0461266	9.61662	0.0461266
NM_008133	Glud1	glutamate dehydrogenase 1	0	14661	6.66274	0.041269	6.53149	0.041269	6.56026	0.041269
NM_008149	Gpam	glycerol-3-phosphate acyltransferase, mitochondrial	0	14732	3.9767	0.101312	3.71438	0.101312	3.95816	0.101312
NM_008160	Gpx1	glutathione peroxidase 1	0	14775	14.6275	0.0285439	14.7264	0.0285439	14.5218	0.0285439
NM_008162	Gpx4	glutathione peroxidase 4	0	625249	14.3256	0.0370033	14.5215	0.0370033	14.6063	0.0370033
NM_008181	Gsta1	glutathione s-transferase, alpha 1 (ya)	0	14857	11.3563	0.110051	11.8771	0.110051	12.1414	0.110051
NM_008182	Gsta2	glutathione s-transferase, alpha 2 (yc2)	0	14858	10.7256	0.102036	11.1642	0.102036	11.4759	0.102036
NM_008183	Gstm2	glutathione s-transferase, mu 2	0	14863	8.6476	0.0808161	9.59255	0.0808161	9.75631	0.0808161
NM_008184	Gstm6	glutathione s-transferase, mu 6	0	14867	1.4957	0.184833	1.84915	0.184833	1.71719	0.184833
NM_008185	Gstt1	glutathione s-transferase, theta 1	0	14871	6.04595	0.0894718	5.81924	0.0894718	5.52031	0.0894718
NM_008212	Hadh	hydroxyacyl-Coenzyme A dehydrogenase	0	15107	12.6816	0.0531308	12.7031	0.0531308	12.5988	0.0531308
NM_008218	Hba-a1	hemoglobin alpha, adult chain 1	0	15122	3.31077	0.41454	3.17767	0.41454	3.20399	0.41454
NM_008220	Hbb-b1	hemoglobin, beta adult major chain	0	15129	1.64267	0.135872	1.68459	0.135872	1.99991	0.135872
NM_008222	Hccs	holocytochrome c synthetase	0	15159	9.28431	0.0406023	9.0577	0.0406023	9.08539	0.0406023
NM_008249	Tfb2m	transcription factor b2, mitochondrial	0	15278	9.25355	0.0363455	9.26358	0.0363455	9.127	0.0363455
NM_008254	Hmgcl	3-hydroxy-3-methylglutaryl-Coenzyme A lyase	0	15356	12.484	0.0476452	12.6168	0.0476452	12.6756	0.0476452
NM_008256	Hmgcs2	3-hydroxy-3-methylglutaryl-Coenzyme A synthase 2	0	15360	1.25897	0.134367	1.70773	0.134367	1.64217	0.134367
NM_008292	Hsd17b4	hydroxysteroid (17-beta) dehydrogenase 4	0	15488	8.9363	0.0910229	8.85506	0.0910229	8.86466	0.0910229
NM_008293	Hsd3b1	hydroxysteroid dehydrogenase-1, delta<5>-3-beta	0	15492	1.52758	0.145655	1.72866	0.145655	1.97318	0.145655
NM_008294	Hsd3b4	hydroxysteroid dehydrogenase-4, delta<5>-3-beta	0	15495	5.1839	0.0942476	5.76899	0.0942476	6.0726	0.0942476
NM_008295	Hsd3b5	hydroxysteroid dehydrogenase-5, delta<5>-3-beta	0	15496	1.28745	0.123874	1.63059	0.123874	1.67092	0.123874
NM_008301	Hspa2	heat shock protein 2	0	15512	8.58847	0.0372276	8.6662	0.0372276	8.80567	0.0372276
NM_008302	Hsp90ab1	heat shock protein 90kda alpha (cytosolic), class b member 1	0	15516	14.0529	0.0427511	14.0233	0.0427511	14.1153	0.0427511
NM_008303	Hspe1	heat shock protein 1 (chaperonin 10)	0	15528	13.4098	0.0493363	13.3633	0.0493363	13.2394	0.0493363
NM_008322	Idh2	isocitrate dehydrogenase 2 (NADP+), mitochondrial	0	269951	10.2956	0.0609638	10.3975	0.0609638	10.2169	0.0609638
NM_008323	Idh3g	isocitrate dehydrogenase 3 (NAD+), gamma	0	15929	13.3082	0.042315	13.4612	0.042315	13.4437	0.042315
NM_008441	Kif1b	kinesin family member 1B	0	16561	10.2446	0.0326749	10.2401	0.0326749	10.2384	0.0326749
NM_008448	Kif5b	kinesin family member 5B	0	16573	12.5287	0.0365382	12.5674	0.0365382	12.5528	0.0365382
NM_008476	Krt6a	keratin 6a	0	16687	6.56782	0.32616	6.36058	0.32616	6.43146	0.32616
NM_008490	Lcat	lecithin cholesterol acyltransferase	0	16816	7.36226	0.0923062	7.49974	0.0923062	7.54042	0.0923062
NM_008513	Lrp5	low density lipoprotein receptor-related protein 5	0	16973	10.6042	0.214695	10.4035	0.214695	10.2341	0.214695
NM_008537	Amacr	alpha-methylacyl-CoA racemase	0	17117	2.53793	0.157521	2.70375	0.157521	2.76891	0.157521
NM_008574	Smcp	sperm mitochondria-associated cysteine-rich protein	0	17235	1.69753	0.222733	2.15258	0.222733	2.12637	0.222733
NM_008614	Mobp	myelin-associated oligodendrocytic basic protein	0	17433	1.29622	0.166187	1.78325	0.166187	1.73381	0.166187
NM_008617	Mdh2	malate dehydrogenase 2, NAD (mitochondrial)	0	17448	13.9535	0.0438884	13.9209	0.0438884	13.8988	0.0438884
NM_008622	Mpv17	mpv17 transgene, kidney disease mutant	0	17527	11.1331	0.0466901	11.2773	0.0466901	11.2826	0.0466901
NM_008638	Mthfd2	methylenetetrahydrofolate dehydrogenase (NAD+ dependent), methenyltetrahydrofolate cyclohydrolase	0	17768	10.0719	0.0303331	9.81591	0.0303331	9.60453	0.0303331
NM_008650	Mut	methylmalonyl-Coenzyme A mutase	0	17850	6.98815	0.0968258	6.96647	0.0968258	6.83156	0.0968258
NM_008698	Nipsnap1	4-nitrophenylphosphatase domain and non-neuronal snap25-like protein homolog 1 (c. elegans)	0	18082	8.42864	0.0537663	8.63591	0.0537663	8.6828	0.0537663
NM_008705	Nme2	nucleoside-diphosphate kinase 2	0	18103	15.6808	0.074685	15.6238	0.074685	15.6661	0.074685
NM_008710	Nnt	nicotinamide nucleotide transhydrogenase	0	18115	3.7056	0.167874	3.87651	0.167874	3.84904	0.167874
NM_008712	Nos1	nitric oxide synthase 1, neuronal	0	18125	2.83516	0.206724	3.03873	0.206724	2.88895	0.206724
NM_008727	Npr1	natriuretic peptide receptor 1	0	18160	13.3749	0.0501765	13.6897	0.0501765	13.8303	0.0501765
NM_008743	Nthl1	nth (endonuclease III)-like 1	0	18207	9.38921	0.070459	9.55543	0.070459	9.49381	0.070459
NM_008769	Otc	ornithine transcarbamylase	0	18416	1.32487	0.220929	1.97385	0.220929	1.67265	0.220929
NM_008797	Pcx	pyruvate carboxylase	0	18563	9.76607	0.139797	10.0811	0.139797	10.1469	0.139797
NM_008798	Pdcd1	programmed cell death 1	0	18566	1.43752	0.110702	1.86393	0.110702	1.78701	0.110702
NM_008799	Pdcd2	programmed cell death 2	0	18567	8.66731	0.0316261	8.5619	0.0316261	8.48506	0.0316261
NM_008810	Pdha1	pyruvate dehydrogenase E1 alpha 1	0	18597	11.7864	0.106931	11.6324	0.106931	11.6887	0.106931
NM_008811	Pdha2	pyruvate dehydrogenase E1 alpha 2	0	18598	1.65209	0.195525	2.28629	0.195525	1.86031	0.195525
NM_008819	Pemt	phosphatidylethanolamine N-methyltransferase	0	18618	7.94194	0.0537545	7.85541	0.0537545	7.70188	0.0537545
NM_008831	Phb	prohibitin	0	18673	12.4674	0.0396405	12.5044	0.0396405	12.4266	0.0396405
NM_008866	Lypla1	lysophospholipase 1	0	18777	11.2033	0.0582983	11.2197	0.0582983	11.1022	0.0582983
NM_008869	Pla2g4a	phospholipase A2, group IVA (cytosolic, calcium-dependent)	0	18783	10.0535	0.0380835	9.96153	0.0380835	10.0865	0.0380835
NM_008898	Por	P450 (cytochrome) oxidoreductase	0	18984	12.4594	0.0745257	12.6545	0.0745257	12.7046	0.0745257
NM_008904	Ppargc1a	peroxisome proliferative activated receptor, gamma, coactivator 1 alpha	0	19017	2.09476	0.151679	2.18567	0.151679	2.24712	0.151679
NM_008906	Ctsa	cathepsin a	0	19025	7.9922	0.0554141	8.00899	0.0554141	7.96084	0.0554141
NM_008907	Ppia	peptidylprolyl isomerase a	0	268373	16.9193	0.062304	16.9988	0.062304	16.9615	0.062304
NM_008911	Ppox	protoporphyrinogen oxidase	0	19044	9.44059	0.0525596	9.54979	0.0525596	9.63799	0.0525596
NM_008948	Psmc3	proteasome (prosome, macropain) 26S subunit, ATPase 3	0	19182	14.1874	0.030587	14.2183	0.030587	14.1867	0.030587
NM_008991	Abcd3	ATP-binding cassette, sub-family d (ald), member 3	0	19299	11.5248	0.0296616	11.7303	0.0296616	11.7461	0.0296616
NM_009093	Rps29	ribosomal protein s29	0	20090	16.3291	0.0985061	16.2112	0.0985061	16.3882	0.0985061
NM_009171	Shmt1	serine hydroxymethyltransferase 1 (soluble)	0	20425	8.01082	0.0458237	7.45108	0.0458237	7.18916	0.0458237
NM_009187	Cox7a2l	cytochrome c oxidase subunit VIIa polypeptide 2-like	0	20463	15.1924	0.0304991	15.3405	0.0304991	15.3557	0.0304991
NM_009205	Slc3a1	solute carrier family 3, member 1	0	20532	2.40868	0.167656	2.37831	0.167656	2.65554	0.167656
NM_009295	Stxbp1	syntaxin binding protein 1	0	20910	12.1547	0.0346908	12.4922	0.0346908	12.6131	0.0346908
NM_009338	Acat2	acetyl-Coenzyme A acetyltransferase 2	0	110460	9.28875	0.0276892	9.18362	0.0276892	9.08588	0.0276892
NM_009360	Tfam	transcription factor A, mitochondrial	0	21780	7.76842	0.0293774	7.73325	0.0293774	7.70622	0.0293774
NM_009437	Tst	thiosulfate sulfurtransferase, mitochondrial	0	22117	7.55525	0.0382259	7.84606	0.0382259	7.87302	0.0382259
NM_009438	Rpl13a	ribosomal protein l13a	0	22121	13.6517	0.061087	13.7337	0.061087	13.7137	0.061087
NM_009448	Tuba1c	tubulin, alpha 1c	0	22146	15.1196	0.046933	15.3451	0.046933	15.4109	0.046933
NM_009463	Ucp1	uncoupling protein 1, mitochondrial	0	22227	2.33841	0.159622	2.25617	0.159622	2.45363	0.159622
NM_009464	Ucp3	uncoupling protein 3, mitochondrial	0	22229	2.60592	0.175685	2.59957	0.175685	2.45696	0.175685
NM_009466	Ugdh	udp-glucose dehydrogenase	0	22235	10.1033	0.0489435	10.1527	0.0489435	10.0766	0.0489435
NM_009467	Ugt2b5	udp glucuronosyltransferase 2 family, polypeptide b5	0	22238	1.4648	0.243745	2.00761	0.243745	1.81356	0.243745
NM_009474	Uox	urate oxidase	0	22262	1.56556	0.217951	1.88947	0.217951	1.91977	0.217951
NM_009647	Ak3l1	adenylate kinase 3 alpha-like 1	0	11639	2.33621	0.212853	2.49762	0.212853	2.51139	0.212853
NM_009648	Akap1	A-kinase anchor protein 1	0	11640	9.97628	0.0525786	9.94447	0.0525786	9.92213	0.0525786
NM_009653	Alas2	aminolevulinic acid synthase 2, erythroid	0	11656	1.71592	0.15778	1.86277	0.15778	1.91136	0.15778
NM_009656	Aldh2	aldehyde dehydrogenase 2, mitochondrial	0	11669	11.7321	0.0930342	12.2296	0.0930342	12.4547	0.0930342
NM_009657	Aldoc	aldolase 3, c isoform	0	11676	4.88703	0.120069	4.52703	0.120069	4.3102	0.120069
NM_009679	Ap2m1	adaptor protein complex ap-2, mu1	0	11773	11.8553	0.0345836	12.0453	0.0345836	12.0648	0.0345836
NM_009700	Aqp4	aquaporin 4	0	11829	2.92664	0.146764	3.16077	0.146764	3.14658	0.146764
NM_009703	Araf	v-raf murine sarcoma 3611 viral oncogene homolog	0	11836	11.1004	0.0489113	11.2863	0.0489113	11.3387	0.0489113
NM_009705	Arg2	arginase type II	0	11847	1.73521	0.149866	1.93356	0.149866	1.94325	0.149866
NM_009725	Atp5f1	ATP synthase, H+ transporting, mitochondrial F0 complex, subunit b, isoform 1	0	11950	13.229	0.0455821	13.2775	0.0455821	13.1358	0.0455821
NM_009735	B2m	beta-2 microglobulin	0	12010	15.8591	0.0515748	15.7532	0.0515748	15.7867	0.0515748
NM_009737	Bcat2	branched chain aminotransferase 2, mitochondrial	0	12036	9.86557	0.0398188	9.9864	0.0398188	10.0238	0.0398188
NM_009739	Bckdk	branched chain ketoacid dehydrogenase kinase	0	12041	7.30796	0.0470569	7.34183	0.0470569	7.32768	0.0470569
NM_009740	Bcl10	b-cell leukemia/lymphoma 10	0	12042	8.57315	0.0850599	8.3162	0.0850599	8.44249	0.0850599
NM_009741	Bcl2	B-cell leukemia/lymphoma 2	0	12043	10.6184	0.0522321	10.5945	0.0522321	10.5618	0.0522321
NM_009743	Bcl2l1	Bcl2- like 1	0	12048	13.6287	0.0496878	13.7402	0.0496878	13.6661	0.0496878
NM_009760	Bnip3	BCL2/adenovirus E1B 19kDa-interacting protein 1, NIP3	0	12176	3.94605	0.0691349	4.81183	0.0691349	5.19856	0.0691349
NM_009761	Bnip3l	BCL2/adenovirus E1B 19kDa-interacting protein 3-like	0	12177	11.7261	0.0400273	12.0071	0.0400273	12.0805	0.0400273
NM_009775	Tspo	translocator protein	0	12257	14.1515	0.0509552	14.2741	0.0509552	14.2617	0.0509552
NM_009804	Cat	catalase	0	12359	5.2389	0.0546678	5.88596	0.0546678	6.2391	0.0546678
NM_009807	Casp1	caspase 1	0	12362	2.68086	0.137971	3.06437	0.137971	3.15879	0.137971
NM_009808	Casp12	caspase 12	0	12364	5.28477	0.0901395	5.43057	0.0901395	5.38681	0.0901395
NM_009809	Casp14	caspase 14	0	12365	2.83995	0.386408	2.70244	0.386408	3.00217	0.386408
NM_009810	Casp3	caspase 3	0	12367	9.75383	0.0215913	9.83624	0.0215913	9.79514	0.0215913
NM_009811	Casp6	caspase 6	0	12368	6.67737	0.0546764	6.85643	0.0546764	6.99482	0.0546764
NM_009812	Casp8	caspase 8	0	12370	6.07889	0.0587825	6.0644	0.0587825	6.0999	0.0587825
NM_009813	Casq1	calsequestrin 1	0	12372	6.71599	0.072917	6.71503	0.072917	6.56539	0.072917
NM_009897	Ckmt1	creatine kinase, mitochondrial 1, ubiquitous	0	12716	2.13434	0.194511	2.12469	0.194511	2.02845	0.194511
NM_009941	Cox4i1	cytochrome c oxidase subunit IV isoform 1	0	12857	16.0166	0.0557155	16.0981	0.0557155	16.114	0.0557155
NM_009942	Cox5b	cytochrome c oxidase, subunit Vb	0	12859	14.7464	0.0393646	14.7741	0.0393646	14.711	0.0393646
NM_009943	Cox6a2	cytochrome c oxidase, subunit VI a, polypeptide 2	0	12862	6.284	0.097387	6.04524	0.097387	5.86676	0.097387
NM_009944	Cox7a1	cytochrome c oxidase, subunit VIIa 1	0	12865	7.71993	0.0463889	7.68556	0.0463889	7.66724	0.0463889
NM_009945	Cox7a2	cytochrome c oxidase, subunit VIIa 2	0	12866	2.40458	0.211045	1.90254	0.211045	2.17151	0.211045
NM_009948	Cpt1b	carnitine palmitoyltransferase 1b, muscle	0	12895	5.24154	0.0824102	5.67843	0.0824102	5.59514	0.0824102
NM_009949	Cpt2	carnitine palmitoyltransferase 2	0	12896	11.0871	0.0246934	11.1943	0.0246934	11.1938	0.0246934
NM_009955	Dpysl2	dihydropyrimidinase-like 2	0	12934	12.0075	0.0204432	12.1419	0.0204432	12.1034	0.0204432
NM_009983	Ctsd	cathepsin d	0	13033	15.5358	0.0311272	15.9631	0.0311272	16.2288	0.0311272
NM_009989	Cyct	cytochrome c, testis	0	13067	2.71106	0.138838	2.84589	0.138838	2.90829	0.138838
NM_009991	Cyp11b2	cytochrome P450, family 11, subfamily b, polypeptide 2	0	13072	1.43374	0.14811	1.66887	0.14811	1.70524	0.14811
NM_009992	Cyp1a1	cytochrome P450, family 1, subfamily a, polypeptide 1	0	13076	6.25684	0.0791458	6.22534	0.0791458	5.90663	0.0791458
NM_009993	Cyp1a2	cytochrome P450, family 1, subfamily a, polypeptide 2	0	13077	1.74137	0.165333	1.84206	0.165333	1.9437	0.165333
NM_009994	Cyp1b1	cytochrome P450, family 1, subfamily b, polypeptide 1	0	13078	7.31209	0.050807	7.10717	0.050807	6.60515	0.050807
NM_009995	Cyp21a1	cytochrome P450, family 21, subfamily a, polypeptide 1	0	13079	1.38744	0.253494	1.73686	0.253494	1.78189	0.253494
NM_009996	Cyp24a1	cytochrome P450, family 24, subfamily a, polypeptide 1	0	13081	5.6888	0.276845	5.43302	0.276845	5.60228	0.276845
NM_009999	Cyp2b10	cytochrome p450, family 2, subfamily b, polypeptide 10	0	13088	1.32758	0.140156	1.62993	0.140156	1.69767	0.140156
NM_010002	Cyp2c38	cytochrome P450, family 2, subfamily c, polypeptide 38	0	13097	1.67909	0.265317	1.73084	0.265317	2.00807	0.265317
NM_010007	Cyp2j5	cytochrome P450, family 2, subfamily j, polypeptide 5	0	13109	1.46621	0.147104	1.76409	0.147104	1.80621	0.147104
NM_010009	Cyp27b1	cytochrome P450, family 27, subfamily b, polypeptide 1	0	13115	2.60854	0.272257	2.86307	0.272257	2.86725	0.272257
NM_010010	Cyp46a1	cytochrome P450, family 46, subfamily a, polypeptide 1	0	13116	2.2374	0.218217	2.37378	0.218217	2.57619	0.218217
NM_010012	Cyp8b1	cytochrome P450, family 8, subfamily b, polypeptide 1	0	13124	1.63981	0.129966	1.81491	0.129966	1.83358	0.129966
NM_010015	Dad1	defender against cell death 1	0	13135	5.65258	0.113018	5.60002	0.113018	5.82472	0.113018
NM_010019	Dapk2	death-associated kinase 2	0	13143	10.9794	0.0599375	10.6777	0.0599375	10.6132	0.0599375
NM_010022	Dbt	dihydrolipoamide branched chain transacylase E2	0	13171	7.48819	0.0397239	7.24757	0.0397239	7.0674	0.0397239
NM_010023	Dci	dodecenoyl-Coenzyme A delta isomerase (3,2 trans-enoyl-Coenyme A isomerase)	0	13177	8.82533	0.0613907	8.87626	0.0613907	8.73151	0.0613907
NM_010060	Dnahc11	dynein, axonemal, heavy chain 11	0	13411	3.23752	0.156809	2.77799	0.156809	2.45001	0.156809
NM_010137	Epas1	endothelial pas domain protein 1	0	13819	14.1165	0.0441669	14.1991	0.0441669	14.1874	0.0441669
NM_010174	Fabp3	fatty acid binding protein 3, muscle and heart	0	14077	4.74706	0.0985871	4.68718	0.0985871	4.60379	0.0985871
NM_010209	Fh1	fumarate hydratase 1	0	14194	11.8845	0.0181774	11.851	0.0181774	11.8756	0.0181774
NM_010223	Fkbp8	fk506 binding protein 8	0	14232	12.529	0.0573089	12.7334	0.0573089	12.805	0.0573089
NM_010236	Fpgs	folylpolyglutamyl synthetase	0	14287	7.11503	0.120817	7.02373	0.120817	7.10542	0.120817
NM_010270	Mrps33	mitochondrial ribosomal protein S33	0	14548	7.04296	0.0399434	7.14196	0.0399434	7.06966	0.0399434
NM_010274	Gpd2	glycerol-3-phosphate dehydrogenase 2	0	14571	10.0611	0.159613	10.0412	0.159613	10.1981	0.159613
NM_010292	Gck	glucokinase	0	103988	1.5659	0.346315	2.44287	0.346315	2.19766	0.346315
NM_010294	Gk2	glycerol kinase 2	0	14626	1.56563	0.143605	1.90911	0.143605	1.91463	0.143605
NM_010299	Gm2a	gm2 ganglioside activator protein	0	14667	9.01115	0.0585914	9.379	0.0585914	9.48233	0.0585914
NM_010325	Got2	glutamate oxaloacetate transaminase 2, mitochondrial	0	14719	11.7312	0.0320519	11.7869	0.0320519	11.7953	0.0320519
NM_010343	Gpx5	glutathione peroxidase 5	0	14780	2.02926	0.174687	1.722	0.174687	2.02763	0.174687
NM_010344	Gsr	glutathione reductase	0	14782	7.95988	0.0446455	8.45939	0.0446455	8.88508	0.0446455
NM_010357	Gsta4	glutathione s-transferase, alpha 4	0	14860	9.25913	0.081698	10.2694	0.081698	10.7757	0.081698
NM_010358	Gstm1	glutathione s-transferase, mu 1	0	14862	12.5792	0.0818273	14.6916	0.0818273	15.1678	0.0818273
NM_010359	Gstm3	glutathione s-transferase, mu 3	0	14864	2.69766	0.172889	3.00728	0.172889	3.05963	0.172889
NM_010360	Gstm5	glutathione s-transferase, mu 5	0	14866	8.77356	0.0314301	9.06984	0.0314301	9.15008	0.0314301
NM_010361	Gstt2	glutathione s-transferase, theta 2	0	14872	9.71439	0.0412657	9.55641	0.0412657	9.43681	0.0412657
NM_010362	Gsto1	glutathione s-transferase omega 1	0	14873	16.028	0.0444217	16.2031	0.0444217	16.2006	0.0444217
NM_010363	Gstz1	glutathione transferase zeta 1 (maleylacetoacetate isomerase)	0	14874	8.34861	0.0488215	8.2853	0.0488215	8.19496	0.0488215
NM_010368	Gusb	glucuronidase, beta	0	110006	12.2739	0.0179813	12.3137	0.0179813	12.3701	0.0179813
NM_010431	Hif1a	hypoxia inducible factor 1, alpha subunit	0	15251	13.1852	0.0407715	13.3385	0.0407715	13.3958	0.0407715
NM_010438	Hk1	hexokinase 1	0	15275	7.66628	0.0342444	7.96825	0.0342444	8.08424	0.0342444
NM_010477	Hspd1	heat shock protein 1 (chaperonin)	0	15510	13.4603	0.039274	13.3241	0.039274	13.2681	0.039274
NM_010479	Hspa1a	heat shock protein 1a	0	193740	8.78477	0.0491272	8.76547	0.0491272	8.73425	0.0491272
NM_010481	Hspa9	heat shock protein 9	0	15526	10.0929	0.0287281	10.1838	0.0287281	10.2892	0.0287281
NM_010664	Krt18	keratin 18	0	16668	2.22334	0.119413	2.16082	0.119413	2.29577	0.119413
NM_010669	Krt6b	keratin 6b	0	16688	4.21655	0.166433	4.24499	0.166433	4.33925	0.166433
NM_010839	Mtcp1	mature T-cell proliferation 1	0	17763	9.164	0.0485483	8.99664	0.0485483	8.85337	0.0485483
NM_010863	Myo1b	myosin ib	0	17912	10.7569	0.0417688	10.9012	0.0417688	10.969	0.0417688
NM_010885	Ndufa2	NADH dehydrogenase (ubiquinone) 1 alpha subcomplex, 2	0	17991	8.51993	0.0269839	8.45257	0.0269839	8.33826	0.0269839
NM_010886	Ndufa4	NADH dehydrogenase (ubiquinone) 1 alpha subcomplex, 4	0	17992	11.208	0.0511754	11.2486	0.0511754	11.3179	0.0511754
NM_010887	Ndufs4	NADH dehydrogenase (ubiquinone) Fe-S protein 4	0	17993	6.61991	0.0406067	6.86798	0.0406067	6.89659	0.0406067
NM_010888	Ndufs6	NADH dehydrogenase (ubiquinone) Fe-S protein 6	0	407785	12.731	0.033854	12.8271	0.033854	12.8092	0.033854
NM_010911	Nfs1	nitrogen fixation gene, yeast homolog 1	0	18041	10.9921	0.0270149	11.0709	0.0270149	11.1068	0.0270149
NM_010922	Mrpl40	mitochondrial ribosomal protein l40	0	18100	11.4838	0.0363698	11.4904	0.0363698	11.4496	0.0363698
NM_010926	Cox4nb	cox4 neighbor	0	18117	8.29972	0.10431	8.21349	0.10431	8.15503	0.10431
NM_010938	Nrf1	nuclear respiratory factor 1	0	18181	7.93382	0.0545525	8.06146	0.0545525	7.9949	0.0545525
NM_010956	Ogdh	oxoglutarate dehydrogenase (lipoamide)	0	18293	7.15569	0.0555287	7.40074	0.0555287	7.48171	0.0555287
NM_010957	Ogg1	8-oxoguanine DNA-glycosylase 1	0	18294	10.2367	0.018696	10.2941	0.018696	10.2466	0.018696
NM_011017	Slc25a15	solute carrier family 25 (mitochondrial carrier; ornithine transporter), member 15	0	18408	4.85845	0.0746761	4.54329	0.0746761	4.73257	0.0746761
NM_011050	Pdcd4	programmed cell death 4	0	18569	10.0101	0.0824866	9.98775	0.0824866	9.92298	0.0824866
NM_011051	Pdcd6	programmed cell death 6	0	18570	4.26367	0.127773	4.16696	0.127773	4.18345	0.127773
NM_011052	Pdcd6ip	programmed cell death 6 interacting protein	0	18571	10.6961	0.207682	10.4527	0.207682	10.5524	0.207682
NM_011053	Pdcd11	programmed cell death protein 11	0	18572	11.1377	0.0359261	10.9871	0.0359261	11.0008	0.0359261
NM_011069	Pex11b	peroxisomal biogenesis factor 11b	0	18632	7.69226	0.04809	7.79719	0.04809	7.78454	0.04809
NM_011099	Pkm2	pyruvate kinase, muscle	0	18746	14.8155	0.0635286	15.3935	0.0635286	15.6578	0.0635286
NM_011107	Pla2g1b	phospholipase A2, group IB, pancreas	0	18778	3.22428	0.16697	3.47542	0.16697	3.52453	0.16697
NM_011108	Pla2g2a	phospholipase A2, group IIA (platelets, synovial fluid)	0	18780	2.11918	0.143457	2.02359	0.143457	2.19245	0.143457
NM_011110	Pla2g5	phospholipase A2, group V	0	18784	4.03959	0.0910859	4.16763	0.0910859	4.24047	0.0910859
NM_011144	Ppara	peroxisome proliferator activated receptor alpha	0	19013	1.27783	0.136376	1.60147	0.136376	1.64162	0.136376
NM_011145	Ppard	peroxisome proliferator activator receptor delta	0	19015	10.1039	0.0408051	10.412	0.0408051	10.4811	0.0408051
NM_011172	Prodh	proline dehydrogenase	0	19125	7.97829	0.0628113	7.63146	0.0628113	7.53032	0.0628113
NM_011288	Mrpl23	mitochondrial ribosomal protein L23	0	19935	12.713	0.0709749	12.739	0.0709749	12.683	0.0709749
NM_011327	Scp2	sterol carrier protein 2, liver	0	20280	8.80088	0.120965	8.86397	0.120965	8.72336	0.120965
NM_011341	Sdf4	stromal cell derived factor 4 (war: 45-kDa Ca-binding protein precursor)	0	20318	6.72834	0.0578168	6.33612	0.0578168	6.3539	0.0578168
NM_011398	Slc25a14	solute carrier family 25 (mitochondrial carrier, brain), member 14	0	20523	8.46141	0.0318444	8.64473	0.0318444	8.65839	0.0318444
NM_011399	Slc25a17	solute carrier family 25 (mitochondrial carrier; peroxisomal membrane protein), member 17	0	20524	10.6942	0.0438331	10.7477	0.0438331	10.7157	0.0438331
NM_011485	Star	steroidogenic acute regulatory protein	0	20845	3.16494	0.186117	3.30552	0.186117	3.10659	0.186117
NM_011506	Sucla2	succinate-Coenzyme A ligase, ADP-forming, beta subunit	0	20916	9.74401	0.0291886	9.77093	0.0291886	9.80948	0.0291886
NM_011590	Timm17a	translocase of inner mitochondrial membrane 17a	0	21854	12.5356	0.0312555	12.5235	0.0312555	12.497	0.0312555
NM_011591	Timm17b	translocase of inner mitochondrial membrane 17b	0	21855	6.0558	0.0498877	6.06618	0.0498877	5.95734	0.0498877
NM_011592	Timm44	translocase of inner mitochondrial membrane 44	0	21856	11.039	0.0276284	11.1423	0.0276284	11.2408	0.0276284
NM_011638	Tfrc	transferrin receptor	0	22042	11.1764	0.0419413	11.3817	0.0419413	11.476	0.0419413
NM_011653	Tuba1a	tubulin, alpha 1a	0	22142	15.2095	0.0496213	15.484	0.0496213	15.6317	0.0496213
NM_011660	Txn1	thioredoxin 1	0	22166	2.25237	0.164121	2.80421	0.164121	2.94633	0.164121
NM_011671	Ucp2	uncoupling protein 2, mitochondrial	0	22228	2.95507	0.147493	3.46511	0.147493	3.1665	0.147493
NM_011673	Ugcg	udp-glucose ceramide glucosyltransferase	0	22234	8.77364	0.0585409	8.6754	0.0585409	8.79173	0.0585409
NM_011674	Ugt8a	udp galactosyltransferase 8a	0	22239	1.7339	0.186164	1.88382	0.186164	2.1586	0.186164
NM_011677	Ung	uracil-DNA glycosylase	0	22256	8.77399	0.0279129	8.29638	0.0279129	7.99993	0.0279129
NM_011690	Vars	valyl-trna synthetase	0	22321	10.3428	0.0639122	10.1354	0.0639122	10.0782	0.0639122
NM_011694	Vdac1	voltage-dependent anion channel 1	0	22333	11.7482	0.0464153	11.8411	0.0464153	11.9901	0.0464153
NM_011695	Vdac2	voltage-dependent anion channel 2	0	22334	11.1375	0.0404119	11.2201	0.0404119	11.186	0.0404119
NM_011696	Vdac3	voltage-dependent anion channel 3	0	22335	14.0607	0.0252637	14.1052	0.0252637	14.0277	0.0252637
NM_011722	Dctn6	dynactin 6	0	22428	12.7929	0.0623034	12.9629	0.0623034	12.9906	0.0623034
NM_011740	Ywhaz	tyrosine 3-monooxygenase/tryptophan 5-monooxygenase activation protein, zeta polypeptide (war: phospholipase 2A)	0	22631	12.0429	0.0428487	12.1299	0.0428487	12.2472	0.0428487
NM_011802	Clpx	caseinolytic protease X	0	270166	7.15693	0.0517063	7.19328	0.0517063	7.27867	0.0517063
NM_011826	Hax1	HCLS1 associated X-1	0	23897	11.1747	0.0428695	11.1148	0.0428695	11.1259	0.0428695
NM_011834	Aadat	aminoadipate aminotransferase	0	23923	1.6192	0.199994	1.73589	0.199994	1.70944	0.199994
NM_011868	Peci	peroxisomal delta3, delta2-enoyl-coenzyme a isomerase	0	23986	12.8282	0.0202302	12.9082	0.0202302	12.8544	0.0202302
NM_011883	Rnf13	ring finger protein 13	0	24017	6.79591	0.0392112	6.9897	0.0392112	7.1375	0.0392112
NM_011885	Mrps12	mitochondrial ribosomal protein S12	0	24030	12.577	0.0433655	12.678	0.0433655	12.6065	0.0433655
NM_011922	Anxa10	annexin a10	0	26359	1.48651	0.139561	1.77191	0.139561	1.85698	0.139561
NM_011988	Slc27a3	solute carrier family 27 (fatty acid transporter), member 3	0	26568	8.31385	0.0884366	8.58911	0.0884366	8.54984	0.0884366
NM_011997	Casp8ap2	caspase 8 associated protein 2	0	26885	8.04107	0.0582874	7.66524	0.0582874	7.66597	0.0582874
NM_012019	Aifm1	apoptosis-inducing factor, mitochondrion-associated 1	0	26926	10.9494	0.0392379	10.9361	0.0392379	10.9494	0.0392379
NM_012021	Prdx5	peroxiredoxin 5 precursor	0	54683	13.5225	0.0980566	13.6799	0.0980566	13.7	0.0980566
NM_013479	Bcl2l10	Bcl2-like 10	0	12049	1.66311	0.137769	1.97971	0.137769	1.99024	0.137769
NM_013495	Cpt1a	carnitine palmitoyltransferase 1a, liver	0	12894	11.953	0.0795811	12.2275	0.0795811	12.2687	0.0795811
NM_013506	Eif4a2	eukaryotic translation initiation factor 4a2	0	13682	7.15387	0.0531908	6.92709	0.0531908	6.90326	0.0531908
NM_013541	Gstp1	glutathione s-transferase, pi 1	0	14870	15.3707	0.0616707	16.8033	0.0616707	17.1541	0.0616707
NM_013556	Hprt	hypoxanthine guanine phosphoribosyl transferase	0	15452	12.9711	0.0299796	13.083	0.0299796	13.0328	0.0299796
NM_013604	Mtx1	metaxin 1	0	17827	9.09533	0.0517964	9.18231	0.0517964	9.24914	0.0517964
NM_013614	Odc1	ornithine decarboxylase, structural 1	0	18263	13.5187	0.0361485	13.7848	0.0361485	13.7684	0.0361485
NM_013671	Sod2	superoxide dismutase 2, mitochondrial	0	20656	8.52963	0.0335404	8.55554	0.0335404	8.48979	0.0335404
NM_013677	Surf1	surfeit gene 1	0	20930	12.4909	0.0458674	12.6151	0.0458674	12.6264	0.0458674
NM_013684	Tbp	tata box binding protein	0	21374	6.40401	0.0434662	6.19291	0.0434662	6.2369	0.0434662
NM_013701	Ugt1a2	udp glucuronosyltransferase 1 family, polypeptide a2	0	22236	1.90331	0.171683	2.14371	0.171683	2.27005	0.171683
NM_013711	Txnrd2	thioredoxin reductase 2	0	26462	10.855	0.0313769	11.0143	0.0313769	11.0529	0.0313769
NM_013743	Pdk4	pyruvate dehydrogenase kinase, isoenzyme 4	0	27273	3.54185	0.180823	3.90368	0.180823	3.97613	0.180823
NM_013764	Dguok	deoxyguanosine kinase	0	27369	8.40442	0.0398511	8.45952	0.0398511	8.42236	0.0398511
NM_013770	Slc25a10	solute carrier family 25 (mitochondrial carrier; dicarboxylate transporter), member 10	0	27376	3.16876	0.218113	3.03708	0.218113	3.5066	0.218113
NM_013771	Yme1l1	yme1-like 1 (s. cerevisiae)	0	27377	5.57904	0.0558028	5.72014	0.0558028	5.76118	0.0558028
NM_013795	Atp5l	ATP synthase, H+ transporting, mitochondrial f0 complex, subunit g	0	27425	11.53	0.0424799	11.5867	0.0424799	11.508	0.0424799
NM_013809	Cyp2g1	cytochrome P450, family 2, subfamily g, polypeptide 1	0	13108	3.61692	0.149061	3.73353	0.149061	3.72034	0.149061
NM_013820	Hk2	hexokinase 2	0	15277	5.77703	0.0585116	5.83641	0.0585116	5.95258	0.0585116
NM_013821	Hsd3b6	hydroxysteroid dehydrogenase-6, delta<5>-3-beta	0	15497	1.49025	0.143185	1.88144	0.143185	1.96423	0.143185
NM_013847	Gcat	glycine C-acetyltransferase (2-amino-3-ketobutyrate-coenzyme A ligase)	0	26912	3.80134	0.181516	3.75317	0.181516	3.24265	0.181516
NM_013851	Abca8b	ATP-binding cassette, sub-family a (abc1), member 8b	0	27404	4.13108	0.0995331	4.3573	0.0995331	4.5895	0.0995331
NM_013853	Abcf2	ATP-binding cassette, sub-family f (gcn20), member 2	0	27407	13.2621	0.0305289	13.34	0.0305289	13.3442	0.0305289
NM_013873	Sult4a1	sulfotransferase family 4a, member 1	0	29859	4.79757	0.111198	4.82978	0.111198	5.13726	0.111198
NM_013885	Clic4	chloride intracellular channel 4 (mitochondrial)	0	29876	13.694	0.0225572	13.8894	0.0225572	13.9281	0.0225572
NM_013895	Timm13	translocase of inner mitochondrial membrane 13 homolog (yeast)	0	30055	6.36187	0.0556395	6.3608	0.0556395	6.31158	0.0556395
NM_013897	Timm8b	translocase of inner mitochondrial membrane 8 homolog b	0	30057	13.3237	0.103272	13.3454	0.103272	13.3011	0.103272
NM_013898	Timm8a1	translocase of inner mitochondrial membrane 8 homolog a1 (yeast)	0	30058	10.8357	0.0386425	10.6144	0.0386425	10.3419	0.0386425
NM_013899	Timm10	translocase of inner mitochondrial membrane 10 homolog (yeast)	0	30059	11.5608	0.0416791	11.5665	0.0416791	11.4534	0.0416791
NM_013904	Hey2	hairy/enhancer-of-split related with YRPW motif 2	0	15214	1.92417	0.134086	1.92647	0.134086	2.1639	0.134086
NM_013930	Aass	aminoadipate-semialdehyde synthase	0	30956	1.3567	0.113789	1.91037	0.113789	1.71348	0.113789
NM_015729	Acox1	acyl-Coenzyme a oxidase 1, palmitoyl	0	11430	13.8458	0.0375872	14.0125	0.0375872	14.0711	0.0375872
NM_015733	Casp9	caspase 9	0	12371	9.44142	0.0318014	9.61618	0.0318014	9.66587	0.0318014
NM_015751	Abce1	ATP-binding cassette, sub-family e (oabp), member 1	0	24015	6.06434	0.080522	5.9866	0.080522	5.90279	0.080522
NM_015810	Polg2	polymerase (DNA directed), gamma 2, accessory subunit	0	50776	8.10277	0.0638934	8.20295	0.0638934	8.23388	0.0638934
NM_015829	Slc25a13	solute carrier family 25 (mitochondrial carrier; adenine nucleotide translocator), member 13	0	50799	10.6265	0.0246672	10.7451	0.0246672	10.8041	0.0246672
NM_016688	Pdcd7	programmed cell death protein 7	0	50996	8.7971	0.0258548	8.71639	0.0258548	8.76289	0.0258548
NM_016702	Agxt	alanine-glyoxylate aminotransferase	0	11611	1.84679	0.154048	1.91488	0.154048	2.20469	0.154048
NM_016709	Auh	AU RNA-binding enoyl-coenzyme A hydratase	0	11992	8.00998	0.0515939	8.05964	0.0515939	8.14914	0.0515939
NM_016714	Nup50	nucleoporin 50	0	18141	11.5166	0.0434682	11.5215	0.0434682	11.4523	0.0434682
NM_016755	Atp5j	ATP synthase, H+ transporting, mitochondrial F0 complex, subunit F	0	11957	12.0587	0.174842	11.9747	0.174842	11.9575	0.174842
NM_016763	Hsd17b10	hydroxysteroid (17-beta) dehydrogenase 10	0	15108	13.4158	0.0531545	13.7602	0.0531545	13.7837	0.0531545
NM_016771	Sult1d1	sulfotransferase family 1d, member 1	0	53315	1.35653	0.138049	1.66937	0.138049	1.93874	0.138049
NM_016772	Ech1	enoyl coenzyme A hydratase 1, peroxisomal	0	51798	12.716	0.0478206	12.8175	0.0478206	12.7498	0.0478206
NM_016774	Atp5b	ATP synthase, H+ transporting mitochondrial F1 complex, beta subunit	0	11947	10.2704	0.0227604	10.4777	0.0227604	10.497	0.0227604
NM_016778	Bok	bcl-2-related ovarian killer protein	0	51800	10.3473	0.0431178	10.5062	0.0431178	10.3028	0.0431178
NM_016787	Bnip2	bcl2/adenovirus e1b interacting protein 1, nip2	0	12175	12.182	0.0310841	12.3746	0.0310841	12.4108	0.0310841
NM_016804	Mtx2	metaxin 2	0	53375	11.4061	0.0261492	11.4146	0.0261492	11.2954	0.0261492
NM_016868	Hif3a	hypoxia inducible factor 3, alpha subunit	0	53417	1.59871	0.109229	1.95984	0.109229	1.96689	0.109229
NM_016870	Acsm3	acyl-Coenzyme A synthetase medium-chain family member 3	0	20216	1.37741	0.129556	1.65685	0.129556	1.7153	0.129556
NM_016871	Tomm40	translocase of outer mitochondrial membrane 40 homolog	0	53333	12.2057	0.0371185	12.3886	0.0371185	12.3757	0.0371185
NM_016895	Ak2	adenylate kinase 2	0	11637	12.0331	0.0446695	11.9837	0.0446695	11.8918	0.0446695
NM_016897	Timm23	translocase of inner mitochondrial membrane 23 homolog	0	53600	11.0223	0.0661488	10.8551	0.0661488	10.8563	0.0661488
NM_016917	Slc40a1	solute carrier family 40 (iron-regulated transporter), member 1	0	53945	11.3333	0.0429535	12.2947	0.0429535	12.7498	0.0429535
NM_016978	Oat	ornithine aminotransferase	0	18242	10.8573	0.0753709	10.3927	0.0753709	10.1171	0.0753709
NM_017366	Acadvl	acyl-Coenzyme A dehydrogenase, very long chain	0	11370	10.5162	0.0657985	10.7143	0.0657985	10.7451	0.0657985
NM_017393	Clpp	caseinolytic protease, ATP-dependent, proteolytic subunit homolog	0	53895	4.4022	0.0739305	4.06723	0.0739305	4.15219	0.0739305
NM_017399	Fabp1	fatty acid binding protein 1, liver	0	14080	1.64824	0.121297	1.8466	0.121297	1.9773	0.121297
NM_017404	Mrpl39	mitochondrial ribosomal protein L39	0	27393	8.96258	0.0485288	8.95419	0.0485288	8.96233	0.0485288
NM_017462	Polg	polymerase (DNA directed), gamma	0	18975	11.3642	0.0590595	11.4738	0.0590595	11.4001	0.0590595
NM_017465	Sult2b1	sulfotransferase family, cytosolic, 2b, member 1	0	54200	1.31791	0.259202	1.74776	0.259202	1.79313	0.259202
NM_018751	Sult1c1	sulfotransferase family, cytosolic, 1c, member 1	0	20888	1.45194	0.246419	1.73656	0.246419	1.82823	0.246419
NM_018815	Nup210	nucleoporin 210	0	54563	7.22721	0.0645766	6.98727	0.0645766	7.02188	0.0645766
NM_018818	Chm	choroidermia	0	12662	9.35086	0.0260993	9.44877	0.0260993	9.4694	0.0260993
NM_018819	Brp44l	brain protein 44-like	0	55951	11.2732	0.0340346	11.1989	0.0340346	11.093	0.0340346
NM_018830	Asah2	N-acylsphingosine amidohydrolase 2	0	54447	12.269	0.04519	12.4434	0.04519	12.4675	0.04519
NM_018887	Cyp39a1	cytochrome P450, family 39, subfamily a, polypeptide 1	0	56050	1.54142	0.198714	1.88858	0.198714	1.79947	0.198714
NM_019443	Ndufa1	NADH dehydrogenase (ubiquinone) 1 alpha subcomplex, 1	0	54405	13.4453	0.0195645	13.5216	0.0195645	13.4072	0.0195645
NM_019464	Sh3glb1	SH3-domain GRB2-like B1 (endophilin)	0	54673	9.08646	0.0556115	9.0409	0.0556115	9.27962	0.0556115
NM_019477	Acsl4	acyl-Coenzyme A synthetase long-chain family member 4	0	50790	11.7955	0.0455287	12.0177	0.0455287	12.0238	0.0455287
NM_019502	Fxc1	fractured callus expressed transcript 1	0	14356	11.509	0.0399936	11.5854	0.0399936	11.5045	0.0399936
NM_019513	Car5b	carbonic anhydrase 5b, mitochondrial	0	56078	8.46184	0.0332988	8.43884	0.0332988	8.37578	0.0332988
NM_019546	Prodh2	proline dehydrogenase (oxidase) 2	0	56189	1.22062	0.167746	1.56351	0.167746	1.57486	0.167746
NM_019552	Abcb10	ATP-binding cassette, sub-family B, member 10	0	56199	7.82032	0.0764372	7.85738	0.0764372	7.85415	0.0764372
NM_019573	Wwox	WW-domain oxidoreductase	0	80707	9.7774	0.12776	9.94969	0.12776	10.0065	0.12776
NM_019639	Ubc	ubiquitin c	0	22190	16.4079	0.0274132	16.6091	0.0274132	16.6152	0.0274132
NM_019687	Slc22a4	solute carrier family 22 (organic cation transporter), member 4	0	30805	7.13568	0.0790906	6.61914	0.0790906	6.65787	0.0790906
NM_019694	Letm1	leucine zipper-ef-hand containing transmembrane protein 1	0	56384	5.06976	0.0755027	5.05749	0.0755027	5.08504	0.0755027
NM_019696	Cpxm1	carboxypeptidase X 1 (M14 family)	0	56264	1.70603	0.12487	1.90625	0.12487	1.89546	0.12487
NM_019698	Aldh18a1	aldehyde dehydrogenase 18 family, member A1	0	56454	10.0648	0.0305273	9.96237	0.0305273	9.97153	0.0305273
NM_019736	Acot9	acyl-Coenzyme A thioesterase 9	0	56360	12.4646	0.0228051	12.492	0.0228051	12.5056	0.0228051
NM_019745	Pdcd10	programmed cell death 10	0	56426	8.97857	0.0387088	8.94674	0.0387088	8.90804	0.0387088
NM_019746	Pdcd5	programmed cell death 5	0	56330	6.82017	0.0424543	6.88867	0.0424543	6.86759	0.0424543
NM_019752	Htra2	htra serine peptidase 2	0	64704	10.6972	0.0335765	10.6371	0.0335765	10.6357	0.0335765
NM_019758	Mtch2	mitochondrial carrier homolog 2 (c. elegans)	0	56428	9.80652	0.0492601	9.7276	0.0492601	9.68837	0.0492601
NM_019763	Spen	SPEN homolog, transcriptional regulator (Drosophila)	0	56381	9.22767	0.0548283	9.46406	0.0548283	9.51586	0.0548283
NM_019779	Cyp11a1	cytochrome P450, family 11, subfamily a, polypeptide 1	0	13070	1.8273	0.192116	2.22728	0.192116	2.12596	0.192116
NM_019811	Acss2	acyl-Coenzyme A synthetase short-chain family member 2	0	60525	3.89986	0.11687	3.73387	0.11687	3.69135	0.11687
NM_019818	Timm22	translocase of inner mitochondrial membrane 22 homolog	0	56322	7.36235	0.0513156	7.46543	0.0513156	7.41318	0.0513156
NM_019823	Cyp2d22	cytochrome P450, family 2, subfamily d, polypeptide 22	0	56448	1.43009	0.133982	1.62073	0.133982	1.79539	0.133982
NM_019826	Ivd	isovaleryl coenzyme A dehydrogenase	0	56357	11.11	0.0348035	11.2817	0.0348035	11.2205	0.0348035
NM_019878	Sult1b1	sulfotransferase family 1b, member 1	0	56362	1.34142	0.137156	1.64271	0.137156	1.68268	0.137156
NM_019879	Suclg1	succinate-CoA ligase, GDP-forming, alpha subunit	0	56451	11.7089	0.0219869	11.7652	0.0219869	11.7331	0.0219869
NM_019880	Mtch1	mitochondrial carrier homolog 1	0	56462	15.6861	0.0521717	15.9589	0.0521717	15.978	0.0521717
NM_019913	Txn2	thioredoxin 2	0	56551	12.3305	0.0524782	12.4497	0.0524782	12.4735	0.0524782
NM_019921	Akap10	A kinase (PRKA) anchor protein 10	0	56697	4.96329	0.0720265	5.19076	0.0720265	5.09755	0.0720265
NM_019946	Mgst1	microsomal glutathione S-transferase 1	0	56615	10.2245	0.16302	10.7119	0.16302	11.0891	0.16302
NM_019966	Mlycd	malonyl-CoA decarboxylase	0	56690	8.4361	0.143642	8.29285	0.143642	8.29275	0.143642
NM_020010	Cyp51	cytochrome P450, family 51	0	13121	3.13833	0.105534	3.19906	0.105534	3.04961	0.105534
NM_020046	Dhodh	dihydroorotate dehydrogenase	0	56749	9.10249	0.0438228	9.06604	0.0438228	8.94808	0.0438228
NM_020520	Slc25a20	solute carrier family 25 (mitochondrial carnitine/acylcarnitine translocase), member 20	0	57279	9.91208	0.0225142	10.0143	0.0225142	10.1319	0.0225142
NM_020557	Cmpk2	cytidine monophosphate (UMP-CMP) kinase 2, mitochondrial	0	22169	11.0646	0.0642408	10.6612	0.0642408	10.6276	0.0642408
NM_020559	Alas1	aminolevulinic acid synthase 1	0	11655	7.51212	0.10861	7.68708	0.10861	7.7479	0.10861
NM_020560	Mrps31	mitochondrial ribosomal protein S31	0	57312	5.44099	0.0491568	5.46664	0.0491568	5.38084	0.0491568
NM_020564	Sult5a1	sulfotransferase family 5a, member 1	0	57429	8.11476	0.102197	8.18854	0.102197	8.16795	0.102197
NM_020565	Sult3a1	sulfotransferase family 3a, member 1	0	57430	1.97308	0.159543	2.07955	0.159543	2.04979	0.159543
NM_020582	Atp5j2	ATP synthase, H+ transporting, mitochondrial F0 complex, subunit f, isoform 2	0	57423	15.522	0.0824013	15.5953	0.0824013	15.489	0.0824013
NM_020615	Atp5c1	ATP synthase, H+ transporting, mitochondrial F1 complex, gamma polypeptide 1	0	11949	13.9969	0.0426241	13.9324	0.0426241	13.8938	0.0426241
NM_021028	Tk2	thymidine kinase 2, mitochondrial	0	57813	10.6155	0.0370378	10.7761	0.0370378	10.8014	0.0370378
NM_021272	Fabp7	fatty acid binding protein 7, brain	0	12140	1.65402	0.112023	1.73838	0.112023	1.94268	0.112023
NM_021273	Ckb	creatine kinase, brain	0	12709	11.5199	0.056136	11.6034	0.056136	11.3322	0.056136
NM_021282	Cyp2e1	cytochrome P450, family 2, subfamily e, polypeptide 1	0	13106	2.56431	0.328169	2.84439	0.328169	3.22141	0.328169
NM_021296	Grpel2	GrpE-like 2, mitochondrial	0	17714	7.57463	0.0349983	7.52392	0.0349983	7.50051	0.0349983
NM_021299	Ak3	adenylate kinase 3	0	56248	12.2098	0.0475096	12.3182	0.0475096	12.2838	0.0475096
NM_021330	Acp1	acid phosphatase 1, soluble	0	11431	4.50162	0.147079	4.24272	0.147079	4.55823	0.147079
NM_021451	Pmaip1	phorbol-12-myristate-13-acetate-induced protein 1	0	58801	2.79353	0.15926	2.98308	0.15926	2.97051	0.15926
NM_021507	Sqrdl	sulfide quinone reductase-like (yeast)	0	59010	11.047	0.116202	11.2347	0.116202	11.3873	0.116202
NM_021515	Ak1	adenylate kinase 1	0	11636	9.56035	0.0697057	9.76168	0.0697057	9.65764	0.0697057
NM_021556	Mrps30	mitochondrial ribosomal protein S30	0	59054	7.03175	0.0642058	7.16314	0.0642058	7.25014	0.0642058
NM_021611	Myl10	myosin, light chain 10, regulatory	0	59310	1.69098	0.127111	1.83455	0.127111	2.03918	0.127111
NM_022026	Aqp9	aquaporin 9	0	64008	1.58979	0.114378	1.71977	0.114378	1.88684	0.114378
NM_022032	Perp	p53 apoptosis effector related to Pmp22	0	64058	2.34832	0.154054	2.15643	0.154054	2.17021	0.154054
NM_022033	Oxct2a	3-oxoacid CoA transferase 2A	0	64059	1.48182	0.134803	1.69709	0.134803	1.73098	0.134803
NM_022434	Cyp4f14	cytochrome P450, family 4, subfamily f, polypeptide 14	0	64385	1.33783	0.156226	1.5966	0.156226	1.91013	0.156226
NM_022816	Acot10	acyl-Coenzyme A thioesterase 10	0	64833	12.7649	0.0566929	12.7916	0.0566929	12.7855	0.0566929
NM_023040	Gfer	growth factor, erv1 (s. cerevisiae)-like (augmenter of liver regeneration)	0	11692	10.5329	0.0916829	10.4779	0.0916829	10.4173	0.0916829
NM_023144	Nono	non-pou-domain-containing, octamer binding protein	0	53610	11.1425	0.0315483	11.042	0.0315483	11.1189	0.0315483
NM_023172	Ndufb9	NADH dehydrogenase (ubiquinone) 1 beta subcomplex, 9	0	66218	13.8754	0.0533381	13.8443	0.0533381	13.8363	0.0533381
NM_023175	Nit2	nitrilase family, member 2	0	52633	9.74229	0.0303536	9.78936	0.0303536	9.79024	0.0303536
NM_023202	Ndufa7	NADH dehydrogenase (ubiquinone) 1 alpha subcomplex, 7 (B14.5a)	0	66416	13.4787	0.0356523	13.5143	0.0356523	13.5208	0.0356523
NM_023211	Usmg5	usmg5	0	66477	14.6075	0.0366502	14.7246	0.0366502	14.6337	0.0366502
NM_023231	Stoml2	stomatin (epb7.2)-like 2	0	66592	6.81509	0.0688769	6.62502	0.0688769	6.60518	0.0688769
NM_023232	Diablo	direct IAP binding protein with low PI	0	66593	1.3332	0.135661	1.60984	0.135661	1.70893	0.135661
NM_023260	Mrps34	mitochondrial ribosomal protein S34	0	79044	12.3422	0.0480622	12.3391	0.0480622	12.2318	0.0480622
NM_023331	Mrpl46	mitochondrial ribosomal protein l46	0	67308	12.1885	0.0297313	12.1896	0.0297313	12.1253	0.0297313
NM_023341	Cabc1	chaperone, ABC1 activity of bc1 complex like	0	67426	4.01428	0.0973161	4.18703	0.0973161	4.08346	0.0973161
NM_023374	Sdhb	succinate dehydrogenase Ip subunit	0	67680	13.6215	0.0406484	13.7109	0.0406484	13.6548	0.0406484
NM_023480	Fahd1	fumarylacetoacetate hydrolase domain containing 1	0	68636	11.168	0.050451	11.1674	0.050451	10.9715	0.050451
NM_023523	Pecr	peroxisomal trans-2-enoyl-coa reductase	0	111175	8.82869	0.0340727	8.88091	0.0340727	8.84217	0.0340727
NM_023538	Agk	acylglycerol kinase	0	69923	9.1484	0.022872	9.12829	0.022872	9.06045	0.022872
NM_023595	Dut	deoxyuridine triphosphatase	0	110074	2.34664	0.13518	2.22259	0.13518	2.16203	0.13518
NM_023637	Sars2	seryl-aminoacyl-tRNA synthetase 2	0	71984	6.03657	0.071658	6.16792	0.071658	6.12033	0.071658
NM_023644	Mccc1	methylcrotonoyl-Coenzyme A carboxylase 1 (alpha)	0	72039	7.64672	0.105945	7.75528	0.105945	7.74853	0.105945
NM_023646	Dnaja3	DnaJ (Hsp40) homolog, subfamily A, member 3	0	83945	7.75569	0.0335019	7.67458	0.0335019	7.86705	0.0335019
NM_023732	Abcb6	ATP-binding cassette, sub-family B (MDR/TAP), member 6	0	74104	9.34243	0.036293	9.86737	0.036293	10.1396	0.036293
NM_023737	Ehhadh	L-specific multifunctional beta-oxdiation protein	0	74147	1.80296	0.133044	2.05337	0.133044	2.08641	0.133044
NM_023842	Dsp	desmoplakin	0	109620	1.59266	0.212245	1.61312	0.212245	1.82564	0.212245
NM_024174	Mrps23	mitochondrial ribosomal protein S23	0	64656	11.3225	0.0571033	11.4632	0.0571033	11.3829	0.0571033
NM_024177	Mrpl38	mitochondrial ribosomal protein L38	0	60441	11.6208	0.0547035	11.779	0.0547035	11.8691	0.0547035
NM_024178	Alg14	asparagine-linked glycosylation 14 homolog (yeast)	0	66789	10.5551	0.0524275	10.5852	0.0524275	10.5521	0.0524275
NM_024188	Oxct1	3-oxoacid CoA transferase 1	0	67041	10.8884	0.0230526	10.6833	0.0230526	10.5037	0.0230526
NM_024197	Ndufa10	NADH dehydrogenase (ubiquinone) 1 alpha subcomplex 10	0	67273	12.6473	0.0314735	12.6226	0.0314735	12.6126	0.0314735
NM_024200	Mfn1	mitofusin 1	0	67414	8.49328	0.0324611	8.61297	0.0324611	8.7003	0.0324611
NM_024208	Echdc3	enoyl coenzyme a hydratase domain containing 3	0	67856	1.8381	0.178456	2.0632	0.178456	2.08001	0.178456
NM_024211	Slc25a11	solute carrier family 25 (mitochondrial carrier; oxoglutarate carrier), member 11	0	67863	12.725	0.0233475	12.7458	0.0233475	12.6891	0.0233475
NM_024214	Tomm20	translocase of outer mitochondrial membrane 20 homolog	0	67952	11.6094	0.218368	11.3308	0.218368	11.431	0.218368
NM_024220	Ndufc2	NADH dehydrogenase (ubiquinone) 1, subcomplex unknown, 2	0	68197	12.3795	0.0267981	12.3596	0.0267981	12.2908	0.0267981
NM_024221	Pdhb	pyruvate dehydrogenase (lipoamide) beta	0	68263	11.7964	0.0637859	11.7849	0.0637859	11.7817	0.0637859
NM_024227	Mrpl28	mitochondrial ribosomal protein l28	0	68611	13.7488	0.0334771	13.824	0.0334771	13.7473	0.0334771
NM_024233	Rexo2	REX2, RNA exonuclease 2 homolog (S. cerevisiae)	0	104444	13.1242	0.0614448	13.2966	0.0614448	13.3062	0.0614448
NM_024248	Cars2	cysteinyl-trna synthetase 2 (mitochondrial)(putative)	0	71941	9.89713	0.0286052	9.91684	0.0286052	9.91411	0.0286052
NM_024255	Hsdl2	hydroxysteroid dehydrogenase like 2	0	72479	6.42011	0.118056	6.40371	0.118056	6.35519	0.118056
NM_024257	Hdhd3	haloacid dehalogenase-like hydrolase domain containing 3	0	72748	9.6116	0.0433238	9.771	0.0433238	9.86902	0.0433238
NM_024264	Cyp27a1	cytochrome P450, family 27, subfamily a, polypeptide 1	0	104086	7.74065	0.0523023	7.88485	0.0523023	7.90856	0.0523023
NM_024273	4930455C21Rik	riken cdna 4930455c21 gene	0	76916	5.34928	0.0646545	5.53891	0.0646545	5.41156	0.0646545
NM_024406	Fabp4	fatty acid binding protein 4, adipocyte	0	11770	6.53387	0.0900246	5.71733	0.0900246	5.26954	0.0900246
NM_024471	Lias	lipoic acid synthetase	0	79464	11.0501	0.0254968	11.0548	0.0254968	11.0002	0.0254968
NM_024478	Grpel1	GrpE-like 1, mitochondrial	0	17713	7.75102	0.0294074	8.01399	0.0294074	8.02268	0.0294074
NM_025292	Synj2bp	synaptojanin 2 binding protein	0	24071	7.93636	0.118341	8.13414	0.118341	8.26529	0.118341
NM_025297	Mecr	mitochondrial trans-2-enoyl-coa reductase	0	26922	8.52083	0.0508616	8.53021	0.0508616	8.49072	0.0508616
NM_025300	Mrpl15	mitochondrial ribosomal protein L15	0	27395	6.98805	0.0764192	7.06195	0.0764192	7.04198	0.0764192
NM_025301	Mrpl17	mitochondrial ribosomal protein L17	0	27397	4.71634	0.0755912	5.12971	0.0755912	5.19324	0.0755912
NM_025302	Mrpl2	mitochondrial ribosomal protein L2	0	27398	13.211	0.0736813	13.3111	0.0736813	13.3046	0.0736813
NM_025305	Mrps7	mitchondrial ribosomal protein S7	0	50529	9.44688	0.0344638	9.47956	0.0344638	9.48374	0.0344638
NM_025313	Atp5d	ATP synthase, H+ transporting, mitochondrial f1 complex, delta subunit	0	66043	15.3053	0.0502152	15.4697	0.0502152	15.5368	0.0502152
NM_025316	Ndufb5	NADH dehydrogenase (ubiquinone) 1 beta subcomplex, 5	0	66046	9.99933	0.0513053	10.2124	0.0513053	10.1846	0.0513053
NM_025317	Mrpl54	mitochondrial ribosomal protein l54	0	66047	13.4271	0.0573825	13.4895	0.0573825	13.4183	0.0573825
NM_025321	Sdhc	succinate dehydrogenase complex, subunit C, integral membrane protein	0	66052	13.0466	0.0500075	13.0263	0.0500075	13.022	0.0500075
NM_025337	Akr7a5	aldo-keto reductase family 7, member a5 (aflatoxin aldehyde reductase)	0	110198	4.07017	0.0651538	4.18471	0.0651538	4.0678	0.0651538
NM_025352	Uqcrq	ubiquinol-cytochrome c reductase, complex III subunit VII	0	22272	14.5521	0.0375183	14.4888	0.0375183	14.4625	0.0375183
NM_025358	Ndufa9	NADH dehydrogenase (ubiquinone) 1 alpha subcomplex, 9	0	66108	6.50346	0.0483954	6.53613	0.0483954	6.48713	0.0483954
NM_025369	Mrps36	mitochondrial ribosomal protein s36	0	66128	9.9694	0.0401146	10.0516	0.0401146	9.95442	0.0401146
NM_025379	Cox7b	cytochrome c oxidase subunit VIIb	0	66142	4.74816	0.0463267	4.84584	0.0463267	4.76511	0.0463267
NM_025387	Tmem14c	transmembrane protein 14c	0	66154	14.1869	0.0433856	14.2767	0.0433856	14.1802	0.0433856
NM_025394	Tomm7	translocase of outer mitochondrial membrane 7 homolog (yeast)	0	66169	5.35798	0.0755185	5.55136	0.0755185	5.42845	0.0755185
NM_025407	Uqcrc1	ubiquinol-cytochrome c reductase core protein 1	0	22273	12.9708	0.0660247	13.1848	0.0660247	13.1506	0.0660247
NM_025430	Mrpl35	mitochondrial ribosomal protein l35	0	66223	5.21165	0.048068	5.1229	0.048068	5.00214	0.048068
NM_025434	Mrps28	mitochondrial ribosomal protein S28	0	66230	12.1264	0.0503273	12.1068	0.0503273	11.98	0.0503273
NM_025440	Mrps16	mitochondrial ribosomal protein S16	0	66242	12.9363	0.0328814	12.9559	0.0328814	12.75	0.0328814
NM_025450	Mrps17	mitochondrial ribosomal protein S17	0	66258	11.5618	0.0754029	11.3387	0.0754029	11.2582	0.0754029
NM_025460	Tmem126a	transmembrane protein 126a	0	66271	12.4937	0.0515169	12.5578	0.0515169	12.4222	0.0515169
NM_025461	Cox16	COX16 cytochrome c oxidase assembly homolog (S. cerevisiae)	0	66272	4.94193	0.143244	4.69493	0.143244	4.96193	0.143244
NM_025474	Mrps14	mitochondrial ribosomal protein S14	0	64659	3.13856	0.176813	2.83393	0.176813	3.30711	0.176813
NM_025485	Mrps22	ribosomal protein, mitochondrial, S22	0	64655	9.88043	0.0289232	9.83409	0.0289232	9.82194	0.0289232
NM_025500	Mrpl37	mitochondrial ribosomal protein L37	0	56280	9.77306	0.0491228	9.86249	0.0491228	9.85781	0.0491228
NM_025523	Ndufc1	NADH dehydrogenase (ubiquinone) 1, subcomplex unknown, 1	0	66377	13.5089	0.0316908	13.6145	0.0316908	13.5024	0.0316908
NM_025526	Iscu	iscu iron-sulfur cluster scaffold homolog (e. coli)	0	66383	13.2344	0.0316805	13.3151	0.0316805	13.1885	0.0316805
NM_025529	Nudt8	nudix (nucleoside diphosphate linked moiety x)-type motif 8	0	66387	10.8022	0.0509627	10.867	0.0509627	10.8971	0.0509627
NM_025537	Tsfm	Ts translation elongation factor	0	66399	10.0083	0.0528027	9.87131	0.0528027	9.87729	0.0528027
NM_025544	Mrps15	mitochondrial ribosomal protein S15	0	66407	10.7999	0.0362366	10.7195	0.0362366	10.7296	0.0362366
NM_025547	Mterfd1	MTERF domain containing 1	0	66410	10.02	0.0278676	10.0065	0.0278676	9.9462	0.0278676
NM_025553	Mrpl11	mitochondrial ribosomal protein L11	0	66419	5.85269	0.0524818	5.85596	0.0524818	5.79612	0.0524818
NM_025558	Cyb5b	cytochrome b5 type b	0	66427	12.3428	0.0474495	12.5711	0.0474495	12.5808	0.0474495
NM_025562	Fis1	fission 1 (mitochondrial outer membrane) homolog (yeast)	0	66437	15.039	0.0255241	15.1422	0.0255241	15.1371	0.0255241
NM_025567	Cyc1	cytochrome c-1	0	66445	14.0249	0.0348322	14.0617	0.0348322	14.0041	0.0348322
NM_025569	Mgst3	microsomal glutathione s-transferase 3	0	66447	10.7529	0.0419159	10.8781	0.0419159	10.9704	0.0419159
NM_025570	Mrpl20	mitochondrial ribosomal protein L20	0	66448	12.8358	0.0668371	12.9663	0.0668371	12.8814	0.0668371
NM_025571	Magmas	mitochondria-associated granulocyte macrophage CSF signaling molecule	0	66449	12.5736	0.0276483	12.6537	0.0276483	12.5585	0.0276483
NM_025574	Pigy	phosphatidylinositol glycan anchor biosynthesis, class y	0	66459	4.08411	0.06888	4.18749	0.06888	4.14512	0.06888
NM_025576	Ptpmt1	protein tyrosine phosphatase, mitochondrial 1	0	66461	10.7611	0.0331424	10.75	0.0331424	10.6729	0.0331424
NM_025578	Mrps25	mitochondrial ribosomal protein S25	0	64658	7.08337	0.0743481	7.00049	0.0743481	7.03144	0.0743481
NM_025591	Fam136a	family with sequence similarity 136, member A	0	66488	10.8149	0.0703988	10.8778	0.0703988	10.8384	0.0703988
NM_025595	Mrpl51	mitochondrial ribosomal protein L51	0	66493	6.45925	0.0756392	6.38743	0.0756392	6.42467	0.0756392
NM_025596	Prelid1	preli domain containing 1	0	66494	14.33	0.0484534	14.4257	0.0484534	14.5154	0.0484534
NM_025597	Ndufb3	NADH dehydrogenase (ubiquinone) 1 beta subcomplex 3	0	66495	13.2812	0.0349458	13.3813	0.0349458	13.2311	0.0349458
NM_025606	Mrpl16	mitochondrial ribosomal protein L16	0	94063	9.78503	0.0306616	9.75903	0.0306616	9.72933	0.0306616
NM_025623	Nipsnap3b	nipsnap homolog 3B (C. elegans)	0	66536	10.1254	0.0545258	10.0298	0.0545258	10.0367	0.0545258
NM_025628	Cox6b1	cytochrome c oxidase, subunit VIb polypeptide 1	0	110323	15.233	0.0447371	15.356	0.0447371	15.3084	0.0447371
NM_025633	Metapl1	methionine aminopeptidase-like 1	0	66559	7.91855	0.051471	8.14609	0.051471	8.40725	0.051471
NM_025641	Uqcrh	ubiquinol cytochrome c reductase hinge protein	0	66576	14.1622	0.0422136	14.29	0.0422136	14.2846	0.0422136
NM_025650	Uqcr	ubiquinol-cytochrome c reductase subunit	0	66594	14.7106	0.0505318	14.8125	0.0505318	14.7359	0.0505318
NM_025708	Tmem186	transmembrane protein 186	0	66690	7.0072	0.0416227	6.91671	0.0416227	6.90279	0.0416227
NM_025710	Uqcrfs1	ubiquinol-cytochrome c reductase, Rieske iron-sulfur polypeptide 1	0	66694	8.15829	0.0642807	8.20186	0.0642807	8.12152	0.0642807
NM_025711	Aspn	asporin	0	66695	1.55617	0.0909675	1.86132	0.0909675	1.81483	0.0909675
NM_025784	Bcs1l	bcs1-like (yeast)	0	66821	3.87752	0.0852655	3.88927	0.0852655	3.93193	0.0852655
NM_025790	Acot13	acyl-Coenzyme A thioesterase 13	0	66834	13.3207	0.0286092	13.4353	0.0286092	13.4331	0.0286092
NM_025794	Etfdh	electron transferring flavoprotein, dehydrogenase	0	66841	10.8356	0.0255527	10.821	0.0255527	10.715	0.0255527
NM_025797	Cyb5	cytochrome b-5	0	109672	14.0955	0.027263	14.5567	0.027263	14.7436	0.027263
NM_025822	Rsrc1	argenine/serine-rich coiled-coil 1	0	66880	8.51927	0.0253698	8.55086	0.0253698	8.54383	0.0253698
NM_025826	Acadsb	acyl-Coenzyme A dehydrogenase, short/branched chain	0	66885	11.7106	0.0315312	11.7112	0.0315312	11.678	0.0315312
NM_025827	Lonp2	ion peptidase 2, peroxisomal	0	66887	11.7466	0.0379447	11.8525	0.0379447	11.7618	0.0379447
NM_025835	Pccb	propionyl Coenzyme A carboxylase, beta polypeptide	0	66904	10.5537	0.0252922	10.5319	0.0252922	10.4373	0.0252922
NM_025843	Ndufb7	NADH dehydrogenase (ubiquinone) 1 beta subcomplex, 7	0	66916	14.1138	0.0600443	14.2608	0.0600443	14.2384	0.0600443
NM_025848	Sdhd	succinate dehydrogenase complex, subunit d, integral membrane protein	0	66925	12.5169	0.0209967	12.4443	0.0209967	12.3559	0.0209967
NM_025862	Acad8	acyl-Coenzyme A dehydrogenase family, member 8	0	66948	6.07772	0.158864	5.75836	0.158864	5.67722	0.158864
NM_025877	Slc25a23	solute carrier family 25 (mitochondrial carrier; phosphate carrier), member 23	0	66972	1.63758	0.114058	1.75728	0.114058	1.90408	0.114058
NM_025878	Mrps18b	mitochondrial ribosomal protein S18B	0	66973	9.86018	0.0289477	9.74028	0.0289477	9.76472	0.0289477
NM_025927	Mrpl45	mitochondrial ribosomal protein l45	0	67036	4.23893	0.104464	4.43699	0.104464	4.41733	0.104464
NM_025946	Romo1	reactive oxygen species modulator 1	0	67067	14.1103	0.0475405	14.4365	0.0475405	14.3506	0.0475405
NM_025961	Gatm	glycine amidinotransferase (L-arginine:glycine amidinotransferase)	0	67092	5.45966	0.117689	4.9458	0.117689	4.70967	0.117689
NM_025969	1700034H14Rik	riken cdna 1700034h14 gene	0	67105	9.50982	0.040443	9.37416	0.040443	9.28374	0.040443
NM_025983	Atp5e	ATP synthase, H+ transporting, mitochondrial F1 complex, epsilon subunit	0	67126	14.865	0.0484103	14.9716	0.0484103	14.8032	0.0484103
NM_025987	Ndufa6	NADH dehydrogenase (ubiquinone) 1 alpha subcomplex, 6 (B14)	0	67130	11.3963	0.0633056	11.4416	0.0633056	11.3933	0.0633056
NM_025996	Tomm34	translocase of outer mitochondrial membrane 34	0	67145	8.4241	0.0407049	8.3872	0.0407049	8.57235	0.0407049
NM_026029	Glod4	glyoxalase domain containing 4	0	67201	8.29691	0.076524	8.33231	0.076524	8.29558	0.076524
NM_026035	Mrpl55	mitochondrial ribosomal protein l55	0	67212	9.34424	0.0569661	9.23668	0.0569661	9.34656	0.0569661
NM_026061	Ndufb8	NADH dehydrogenase (ubiquinone) 1 beta subcomplex 8	0	67264	14.6746	0.0675432	14.6422	0.0675432	14.5547	0.0675432
NM_026065	Mrpl42	mitochondrial ribosomal protein L42	0	67270	12.3328	0.0280365	12.3007	0.0280365	12.1419	0.0280365
NM_026071	Slc25a19	solute carrier family 25 (mitochondrial deoxynucleotide carrier), member 19	0	67283	9.65117	0.0629002	9.77909	0.0629002	9.72607	0.0629002
NM_026080	Mrps24	mitochondrial ribosomal protein S24	0	64660	12.5123	0.0351384	12.5436	0.0351384	12.4533	0.0351384
NM_026154	Mrpl10	mitochondrial ribosomal protein L10	0	107732	11.3223	0.0214242	11.2887	0.0214242	11.2772	0.0214242
NM_026157	Mtpap	mitochondrial poly(A) polymerase	0	67440	8.53701	0.0328279	8.62569	0.0328279	8.54209	0.0328279
NM_026158	Isoc2b	isochorismatase domain containing 2b	0	67441	11.0575	0.0516094	11.0858	0.0516094	10.9861	0.0516094
NM_026172	Decr1	2,4-dienoyl CoA reductase 1, mitochondrial	0	67460	6.40069	0.0482947	6.61216	0.0482947	6.70531	0.0482947
NM_026182	Mtfr1	mitochondrial fission regulator 1	0	67472	7.12624	0.278232	6.79203	0.278232	6.83941	0.278232
NM_026219	Uqcrb	ubiquinol-cytochrome c reductase binding protein	0	67530	14.5244	0.0460301	14.5642	0.0460301	14.4669	0.0460301
NM_026232	Slc25a30	solute carrier family 25, member 30	0	67554	7.10001	0.0502481	7.07405	0.0502481	7.19191	0.0502481
NM_026246	Mrpl49	mitochondrial ribosomal protein L49	0	18120	9.68125	0.0496931	9.72614	0.0496931	9.64818	0.0496931
NM_026255	Slc25a26	solute carrier family 25 (mitochondrial carrier, phosphate carrier), member 26	0	67582	8.01278	0.0495606	8.11134	0.0495606	8.14613	0.0495606
NM_026286	Ftmt	ferritin heavy chain 3	0	67634	1.86078	0.270575	2.16449	0.270575	2.07827	0.270575
NM_026401	Mrp63	mitochondrial ribosomal protein 63	0	67840	5.31161	0.0882208	5.21106	0.0882208	5.10765	0.0882208
NM_026405	Rab32	rab32, member ras oncogene family	0	67844	8.61083	0.0540397	8.64736	0.0540397	8.57715	0.0540397
NM_026422	Mrrf	mitochondrial ribosome recycling factor	0	67871	5.283	0.0665835	5.32936	0.0665835	5.25507	0.0665835
NM_026438	Ppa1	pyrophosphatase (inorganic) 1	0	67895	13.0812	0.0486426	12.8303	0.0486426	12.6032	0.0486426
NM_026443	Mtfp1	mitochondrial fission process 1	0	67900	7.12985	0.0400714	6.78389	0.0400714	6.52549	0.0400714
NM_026444	Cs	citrate synthase	0	12974	12.5908	0.0239377	12.6488	0.0239377	12.7176	0.0239377
NM_026452	Coq9	coenzyme q9 homolog (yeast)	0	67914	12.7128	0.0345679	12.5951	0.0345679	12.5015	0.0345679
NM_026468	Atp5g2	ATP synthase, H+ transporting, mitochondrial F0 complex, subunit c (subunit 9), isoform 2	0	67942	15.4116	0.0623621	15.399	0.0623621	15.4435	0.0623621
NM_026490	Mrpl19	mitochondrial ribosomal protein L19	0	56284	6.22968	0.0868866	6.28103	0.0868866	6.43341	0.0868866
NM_026498	Mrps11	mitochondrial ribosomal protein S11	0	67994	9.89715	0.0405573	10.0137	0.0405573	9.9438	0.0405573
NM_026504	Coq5	coenzyme q5 homolog, methyltransferase (yeast)	0	52064	10.7409	0.0197712	10.787	0.0197712	10.7268	0.0197712
NM_026508	Trap1	TNF receptor-associated protein 1	0	68015	10.4984	0.0327088	10.5296	0.0327088	10.5656	0.0327088
NM_026512	Bphl	biphenyl hydrolase-like (serine hydrolase, breast epithelial mucin-associated antigen)	0	68021	9.55659	0.0363989	9.61882	0.0363989	9.67911	0.0363989
NM_026536	Atp5s	mitochondrial ATP synthase regulatory component factor B	0	68055	8.34516	0.0239404	8.42661	0.0239404	8.46136	0.0239404
NM_026542	Slc25a39	solute carrier family 25, member 39	0	68066	14.1485	0.030401	14.322	0.030401	14.2974	0.030401
NM_026549	Pdcd2l	programmed cell death 2-like	0	68079	10.5371	0.0206696	10.6026	0.0206696	10.5679	0.0206696
NM_026565	Apool	apolipoprotein o-like	0	68117	9.57868	0.024356	9.58139	0.024356	9.57443	0.024356
NM_026572	Gcsh	glycine cleavage system protein H (aminomethyl carrier)	0	68133	5.68193	0.0826553	5.62705	0.0826553	5.64624	0.0826553
NM_026610	Ndufb4	NADH dehydrogenase (ubiquinone) 1 beta subcomplex 4	0	68194	14.0846	0.0243549	14.1251	0.0243549	14.0279	0.0243549
NM_026612	Ndufb2	NADH dehydrogenase (ubiquinone) 1 beta subcomplex, 2	0	68198	12.0187	0.0618311	12.0791	0.0618311	11.9139	0.0618311
NM_026614	Ndufa5	NADH dehydrogenase (ubiquinone) 1 alpha subcomplex, 5	0	68202	13.9457	0.0295678	14.0429	0.0295678	13.9399	0.0295678
NM_026619	Gsto2	glutathione s-transferase omega 2	0	68214	9.31243	0.05527	9.20881	0.05527	9.16286	0.05527
NM_026646	Slc25a22	solute carrier family 25 (mitochondrial carrier, glutamate), member 22	0	68267	11.6158	0.0440385	11.735	0.0440385	11.8224	0.0440385
NM_026672	Gstm7	glutathione S-transferase, mu 7	0	68312	7.46812	0.0880214	8.11455	0.0880214	8.09343	0.0880214
NM_026689	Mul1	mitochondrial ubiquitin ligase activator of NFKB 1	0	68350	7.87347	0.0396294	8.03101	0.0396294	8.08167	0.0396294
NM_026695	Etfb	electron transferring flavoprotein, beta polypeptide	0	110826	12.2361	0.0429002	12.1671	0.0429002	12.0552	0.0429002
NM_026703	Ndufa8	NADH dehydrogenase (ubiquinone) 1 alpha subcomplex, 8	0	68375	15.0675	0.023549	14.8548	0.023549	14.7225	0.023549
NM_026744	Mrpl53	mitochondrial ribosomal protein l53	0	68499	12.7508	0.0210946	12.8103	0.0210946	12.7824	0.0210946
NM_026759	Mrpl13	mitochondrial ribosomal protein L13	0	68537	13.1873	0.0264015	13.1382	0.0264015	13.0323	0.0264015
NM_026764	Gstm4	glutathione s-transferase, mu 4	0	14865	6.77241	0.107286	6.88359	0.107286	6.72718	0.107286
NM_026768	Mrps18a	mitochondrial ribosomal protein S18A	0	68565	11.419	0.042799	11.4373	0.042799	11.4656	0.042799
NM_026819	Dhrs1	dehydrogenase/reductase (sdr family) member 1	0	52585	12.7667	0.0530098	12.9922	0.0530098	13.0653	0.0530098
NM_026851	Mrpl52	mitochondrial ribosomal protein l52	0	68836	13.5615	0.0390757	13.48	0.0390757	13.4354	0.0390757
NM_026871	Hint2	histidine triad nucleotide binding protein 2	0	68917	11.8672	0.0510412	11.76	0.0510412	11.729	0.0510412
NM_026880	Pink1	PTEN induced putative kinase 1	0	68943	10.0236	0.0375916	10.3137	0.0375916	10.3648	0.0375916
NM_026894	1500001M20Rik	riken cdna 1500001m20 gene	0	68971	8.40661	0.107386	8.17499	0.107386	8.09495	0.107386
NM_026921	Isca1	iron-sulfur cluster assembly 1 homolog (s. cerevisiae)	0	69046	11.5023	0.0246144	11.5534	0.0246144	11.5286	0.0246144
NM_026933	Triap1	tp53 regulated inhibitor of apoptosis 1	0	69076	12.6207	0.0347422	12.6831	0.0347422	12.5911	0.0347422
NM_026935	Sult1c2	sulfotransferase family, cytosolic, 1c, member 2	0	69083	2.56008	0.213539	2.62949	0.213539	2.53892	0.213539
NM_026936	Oxa1l	oxidase assembly 1-like	0	69089	7.63902	0.0350072	7.73172	0.0350072	7.72879	0.0350072
NM_026982	1810027O10Rik	riken cdna 1810027o10 gene	0	69186	13.7711	0.0361431	13.839	0.0361431	13.8037	0.0361431
NM_027098	Mrpl30	mitochondrial ribosomal protein L30	0	107734	13.9488	0.0330752	13.9911	0.0330752	13.9099	0.0330752
NM_027134	Mtfmt	mitochondrial methionyl-tRNA formyltransferase	0	69606	5.89237	0.047411	6.0427	0.047411	6.0518	0.047411
NM_027175	Ndufaf1	NADH dehydrogenase (ubiquinone) 1 alpha subcomplex, assembly factor 1	0	69702	9.99232	0.0278793	10.0157	0.0278793	10.0585	0.0278793
NM_027181	Pin4	protein (peptidyl-prolyl cis/trans isomerase) nima-interacting, 4 (parvulin)	0	69713	12.2595	0.0531375	12.4013	0.0531375	12.3459	0.0531375
NM_027204	Mrpl12	mitochondrial ribosomal protein L12	0	56282	12.7048	0.0670867	12.6477	0.0670867	12.6061	0.0670867
NM_027296	Trnt1	tRNA nucleotidyl transferase, CCA-adding, 1	0	70047	9.75831	0.116623	9.53586	0.116623	9.53472	0.116623
NM_027324	Sfxn1	sideroflexin 1	0	14057	10.8108	0.0300903	10.8793	0.0300903	10.8449	0.0300903
NM_027360	2010107E04Rik	RIKEN cDNA 2010107E04 gene	0	70257	14.2392	0.0243109	14.3304	0.0243109	14.2187	0.0243109
NM_027430	Brp44	brain protein 44	0	70456	6.98809	0.0687933	7.10283	0.0687933	6.9923	0.0687933
NM_027436	Mipep	mitochondrial intermediate peptidase	0	70478	8.66399	0.0380237	8.663	0.0380237	8.70518	0.0380237
NM_027460	Slc25a33	solute carrier family 25, member 33	0	70556	6.39428	0.069788	6.40242	0.069788	6.59821	0.069788
NM_027462	Wars2	mitochondrial tryptophanyl tRNA synthetase 2	0	70560	4.40083	0.118459	3.96991	0.118459	3.74827	0.118459
NM_027570	Ldhd	lactate dehydrogenase d	0	52815	1.8234	0.173194	2.08998	0.173194	1.90637	0.173194
NM_027695	Oxsm	3-oxoacyl-acp synthase, mitochondrial	0	71147	8.25716	0.0335307	7.99489	0.0335307	7.97261	0.0335307
NM_027816	Cyp2u1	cytochrome P450, family 2, subfamily u, polypeptide 1	0	71519	6.47239	0.169696	6.50921	0.169696	6.50588	0.169696
NM_027862	Atp5h	ATP synthase, H+ transporting, mitochondrial F0 complex, subunit d	0	71679	14.8058	0.0506952	14.845	0.0506952	14.9043	0.0506952
NM_027869	Pnpt1	polyribonucleotide nucleotidyltransferase 1	0	71701	10.6025	0.0228851	10.535	0.0228851	10.5031	0.0228851
NM_027907	Agxt2l1	alanine-glyoxylate aminotransferase 2-like 1	0	71760	1.81977	0.129234	1.81662	0.129234	2.05387	0.129234
NM_027931	Tars2	threonyl-trna synthetase 2, mitochondrial (putative)	0	71807	11.6955	0.230304	11.2184	0.230304	11.4116	0.230304
NM_027945	Csl	citrate synthase like	0	71832	2.17969	0.197352	2.43362	0.197352	2.25509	0.197352
NM_027978	Coq2	coenzyme q2 homolog, prenyltransferase (yeast)	0	71883	12.0058	0.0496684	11.9858	0.0496684	11.9762	0.0496684
NM_028037	Acad10	acyl-Coenzyme A dehydrogenase family, member 10	0	71985	10.4934	0.0413489	10.6814	0.0413489	10.7536	0.0413489
NM_028048	Slc25a35	solute carrier family 25, member 35	0	71998	7.85565	0.0365865	7.84691	0.0365865	7.68113	0.0365865
NM_028063	Trmu	trna 5-methylaminomethyl-2-thiouridylate methyltransferase	0	72026	10.2561	0.0437378	10.2759	0.0437378	10.2991	0.0437378
NM_028089	Cyp2c55	cytochrome P450, family 2, subfamily c, polypeptide 55	0	72082	5.53077	0.0689349	5.596	0.0689349	5.3768	0.0689349
NM_028094	Ugt2a3	udp glucuronosyltransferase 2 family, polypeptide a3	0	72094	1.31583	0.190962	1.75075	0.190962	1.78924	0.190962
NM_028177	Ndufab1	NADH dehydrogenase (ubiquinone) 1, alpha/beta subcomplex, 1	0	70316	8.25227	0.0309913	8.32442	0.0309913	8.35357	0.0309913
NM_028230	Shmt2	serine hydroxymethyl transferase 2 (mitochondrial)	0	108037	9.23672	0.0587012	8.9112	0.0587012	8.89648	0.0587012
NM_028260	Immp1l	imp1 inner mitochondrial membrane peptidase-like (s. cerevisiae)	0	66541	11.1733	0.0397153	11.3146	0.0397153	11.2087	0.0397153
NM_028270	Aldh1b1	aldehyde dehydrogenase 1 family, member B1	0	72535	6.78883	0.0269079	6.82113	0.0269079	6.744	0.0269079
NM_028398	Agxt2l2	alanine-glyoxylate aminotransferase 2-like 2	0	72947	8.09279	0.0416788	8.20284	0.0416788	8.03865	0.0416788
NM_028419	Glrx5	glutaredoxin 5 homolog (s. cerevisiae)	0	73046	8.27806	0.0283467	8.36336	0.0283467	8.30938	0.0283467
NM_028626	Mcee	methylmalonyl coa epimerase	0	73724	9.90595	0.0197034	10.0415	0.0197034	9.95435	0.0197034
NM_028711	Slc25a27	solute carrier family 25, member 27	0	74011	3.70241	0.135918	3.63514	0.135918	4.04831	0.135918
NM_028717	Als2	amyotrophic lateral sclerosis 2 (juvenile) homolog (human)	0	74018	1.73004	0.148404	1.73857	0.148404	1.94853	0.148404
NM_028747	0610012H03Rik	riken cdna 0610012h03 gene	0	74088	3.40081	0.193638	3.47059	0.193638	3.50505	0.193638
NM_028772	Dmgdh	dimethylglycine dehydrogenase precursor	0	74129	2.27128	0.119902	2.4164	0.119902	2.39181	0.119902
NM_028775	Cyp2s1	cytochrome P450, family 2, subfamily s, polypeptide 1	0	74134	1.60867	0.20435	1.76408	0.20435	1.7123	0.20435
NM_028782	Lonp1	lon peptidase 1, mitochondrial	0	74142	12.9154	0.0427713	12.9443	0.0427713	13.0076	0.0427713
NM_028794	Nudt9	nudix (nucleoside diphosphate linked moiety X)-type motif 9	0	74167	13.0972	0.0242351	13.0675	0.0242351	12.9469	0.0242351
NM_028832	Mterfd3	mterf domain containing 3	0	74238	9.24618	0.0255665	9.44129	0.0255665	9.41182	0.0255665
NM_028844	Aven	apoptosis, caspase activation inhibitor	0	74268	11.0497	0.0274681	10.9911	0.0274681	10.8518	0.0274681
NM_028889	Efhd1	ef hand domain containing 1	0	98363	2.36148	0.0869142	2.11718	0.0869142	2.27366	0.0869142
NM_028979	Cyp2j9	cytochrome P450, family 2, subfamily j, polypeptide 9	0	74519	2.90127	0.174252	2.98514	0.174252	2.98948	0.174252
NM_028994	Pck2	phosphoenolpyruvate carboxykinase 2, mitochondrial	0	74551	7.37091	0.0660724	7.22785	0.0660724	7.25187	0.0660724
NM_029017	Mrpl47	mitochondrial ribosomal protein l47	0	74600	10.0718	0.0260466	9.9946	0.0260466	9.96339	0.0260466
NM_029144	4930503B20Rik	riken cdna 4930503b20 gene	0	75015	1.79713	0.171587	2.09947	0.171587	2.0461	0.171587
NM_029271	Mrpl32	mitochondrial ribosomal protein L32	0	75398	11.9157	0.0262443	11.8506	0.0262443	11.7651	0.0262443
NM_029272	Ndufs7	NADH dehydrogenase (ubiquinone) Fe-S protein 7	0	75406	13.6749	0.0601881	13.8344	0.0601881	13.8156	0.0601881
NM_029299	Spata19	spermatogenesis associated 19	0	75469	1.7621	0.131434	1.9746	0.131434	2.1142	0.131434
NM_029447	Nln	Neurolysin (metallopeptidase M3 family)	0	75805	8.83205	0.0519356	8.85766	0.0519356	8.84303	0.0519356
NM_029472	Gstt4	glutathione s-transferase, theta 4	0	75886	1.95956	0.296569	2.39804	0.296569	2.47623	0.296569
NM_029550	Keg1	kidney expressed gene 1	0	64697	1.43797	0.184729	1.62342	0.184729	1.71227	0.184729
NM_029555	Gstk1	glutathione S-transferase class kappa	0	76263	9.64699	0.0371514	9.65774	0.0371514	9.53873	0.0371514
NM_029556	Clybl	citrate lyase beta like	0	69634	8.08982	0.0580761	8.45463	0.0580761	8.67156	0.0580761
NM_029562	Cyp2d26	cytochrome P450, family 2, subfamily d, polypeptide 26	0	76279	1.88185	0.214895	2.02174	0.214895	1.89256	0.214895
NM_029573	Idh3a	isocitrate dehydrogenase 3 (NAD+) alpha	0	67834	10.6149	0.0426476	10.7108	0.0426476	10.6301	0.0426476
NM_029581	Mtif3	mitochondrial translational initiation factor 3	0	76366	7.56728	0.0375088	7.76832	0.0375088	7.70372	0.0375088
NM_029619	Msrb2	methionine sulfoxide reductase b2	0	76467	10.6652	0.0490058	10.6479	0.0490058	10.4664	0.0490058
NM_029638	Abp1	amiloride binding protein 1 (amine oxidase, copper-containing)	0	76507	2.37985	0.300356	2.90238	0.300356	2.61621	0.300356
NM_029653	Dapk1	death associated protein kinase 1	0	69635	6.40341	0.0459678	6.61314	0.0459678	6.5843	0.0459678
NM_029673	Immt	inner membrane protein, mitochondrial	0	76614	11.7453	0.0960408	11.6374	0.0960408	11.7426	0.0960408
NM_029723	Dapl1	death associated protein-like 1	0	76747	3.01283	0.148041	3.40223	0.148041	3.45682	0.148041
NM_029780	Raf1	v-raf-leukemia viral oncogene 1	0	110157	11.9926	0.0459978	12.049	0.0459978	12.0208	0.0459978
NM_029787	Cyb5r3	cytochrome b5 reductase 3	0	109754	16.0765	0.0343536	16.244	0.0343536	16.3306	0.0343536
NM_029821	1190003J15Rik	riken cdna 1190003j15 gene	0	76974	2.89821	0.117302	2.61129	0.117302	2.3576	0.117302
NM_029943	Apex2	AP endonuclease 2	0	77622	7.79371	0.0555763	7.86434	0.0555763	7.80662	0.0555763
NM_029956	Mmab	methylmalonic aciduria (cobalamin deficiency) type b homolog (human)	0	77697	9.95608	0.0471387	9.98189	0.0471387	9.89122	0.0471387
NM_029963	Mrps5	mitochondrial ribosomal protein S5	0	77721	9.63804	0.0688265	9.55458	0.0688265	9.59958	0.0688265
NM_030013	Cyp20a1	cytochrome p450, family 20, subfamily a, polypeptide 1	0	77951	8.6562	0.0434932	8.55512	0.0434932	8.65028	0.0434932
NM_030026	Mccc2	methylcrotonoyl-coenzyme a carboxylase 2 (beta)	0	78038	8.36578	0.0494652	8.29673	0.0494652	8.20307	0.0494652
NM_030052	Cox7b2	cytochrome c oxidase subunit VIIb2	0	78174	1.37942	0.135616	1.67062	0.135616	1.8162	0.135616
NM_030054	Slc25a37	solute carrier family 25, member 37	0	67712	7.97994	0.0559672	8.25756	0.0559672	8.49666	0.0559672
NM_030087	Ndufv3	NADH dehydrogenase (ubiquinone) flavoprotein 3	0	78330	8.81954	0.0685138	8.91553	0.0685138	8.94385	0.0685138
NM_030116	Mrpl9	mitochondrial ribosomal protein L9	0	78523	9.71882	0.0364674	9.58551	0.0364674	9.59052	0.0364674
NM_030137	Cstad	csa-conditional, t cell activation-dependent protein	0	78617	9.0715	0.060193	9.06676	0.060193	9.03773	0.060193
NM_030229	Polr3h	Polymerase (RNA) III (DNA directed) polypeptide H	0	78929	6.49122	0.046876	6.59111	0.046876	6.54816	0.046876
NM_030254	Tusc3	tumor suppressor candidate 3	0	80286	11.2881	0.029093	11.3839	0.029093	11.5485	0.029093
NM_030677	Gpx2	glutathione peroxidase 2	0	14776	6.23017	0.177851	6.3908	0.177851	6.80129	0.177851
NM_030717	Lactb	lactamase, beta	0	80907	3.15159	0.203837	2.94458	0.203837	2.88746	0.203837
NM_030744	Ropn1	ropporin, rhophilin associated protein 1	0	76378	1.55415	0.144743	1.71695	0.144743	2.28547	0.144743
NM_030750	Sgpp1	sphingosine-1-phosphate phosphatase 1	0	81535	6.21498	0.0968304	6.01391	0.0968304	5.99265	0.0968304
NM_031247	Gimap3	GTPase, IMAP family member 3	0	83408	3.4945	0.333156	3.87623	0.333156	3.67436	0.333156
NM_033080	Nudt19	nudix (nucleoside diphosphate linked moiety x)-type motif 19	0	110959	10.2999	0.0309929	10.1215	0.0309929	10.0131	0.0309929
NM_033134	Inpp5e	inositol polyphosphate-5-phosphatase E	0	64436	4.84771	0.171382	4.72148	0.171382	4.72185	0.171382
NM_033601	Bcl3	b-cell leukemia/lymphoma 3	0	12051	10.137	0.0287352	10.1208	0.0287352	9.96243	0.0287352
NM_033606	Dqx1	DEAQ RNA-dependent ATPase	0	93838	2.80336	0.162633	2.97637	0.162633	2.74658	0.162633
NM_053071	Cox6c	cytochrome c oxidase, subunit VIc	0	12864	14.8601	0.0332653	14.9038	0.0332653	14.84	0.0332653
NM_053091	Cox4i2	cytochrome c oxidase subunit IV isoform 2 precursor	0	84682	7.39149	0.195364	7.5612	0.195364	7.64575	0.195364
NM_053119	Echs1	enoyl Coenzyme A hydratase, short chain, 1, mitochondrial	0	93747	10.6761	0.0628731	10.6018	0.0628731	10.5544	0.0628731
NM_053122	Immp2l	inner mitochondrial membrane peptidase 2-like	0	93757	3.72496	0.121253	3.61286	0.121253	3.46045	0.121253
NM_053158	Mrpl1	mitochondrial ribosomal protein L1	0	94061	6.74638	0.0282224	6.76742	0.0282224	6.67582	0.0282224
NM_053159	Mrpl3	mitochondrial ribosomal protein L3	0	94062	11.6556	0.0207068	11.6627	0.0207068	11.575	0.0207068
NM_053161	Mrpl27	mitochondrial ribosomal protein L27	0	94064	12.4422	0.038103	12.4403	0.038103	12.3624	0.038103
NM_053162	Mrpl34	mitochondrial ribosomal protein L34	0	94065	12.2294	0.0428765	12.3108	0.0428765	12.2285	0.0428765
NM_053163	Mrpl36	mitochondrial ribosomal protein L36	0	94066	11.6546	0.0242636	11.7246	0.0242636	11.6424	0.0242636
NM_053164	Mrpl43	mitochondrial ribosomal protein L43	0	94067	11.5921	0.029474	11.6895	0.029474	11.6483	0.029474
NM_053184	Ugt2a1	udp glucuronosyltransferase 2 family, polypeptide a1	0	94215	3.30514	0.27683	3.48915	0.27683	3.70027	0.27683
NM_053196	Sfxn2	sideroflexin 2	0	94279	7.13735	0.0506337	6.453	0.0506337	6.07994	0.0506337
NM_053198	Sfxn4	sideroflexin 4	0	94281	2.21826	0.191099	1.96554	0.191099	2.17113	0.191099
NM_053215	Ugt2b37	udp glucuronosyltransferase 2 family, polypeptide b37	0	112417	1.46245	0.200121	1.90682	0.200121	1.94909	0.200121
NM_053243	Prss1	protease, serine, 1 (trypsin 1)	0	114228	2.55636	0.271493	2.95554	0.271493	3.00304	0.271493
NM_054070	Afg3l1	AFG3(ATPase family gene 3)-like 1	0	114896	9.74214	0.0306893	9.70207	0.0306893	9.65191	0.0306893
NM_054094	Acsm1	acyl-Coenzyme A synthetase medium-chain family member 1	0	117147	3.14652	0.181085	3.09824	0.181085	3.17646	0.181085
NM_078478	Ghitm	growth hormone inducible transmembrane protein	0	66092	11.7523	0.0325829	11.7478	0.0325829	11.7988	0.0325829
NM_078479	Mrps21	mitochondrial ribosomal protein S21	0	66292	13.2001	0.0803879	13.435	0.0803879	13.3545	0.0803879
NM_080452	Mrps2	mitochondrial ribosomal protein S2	0	118451	10.1898	0.0426751	10.2315	0.0426751	10.2597	0.0426751
NM_080456	Mrps6	mitochondrial ribosomal protein S6	0	121022	12.5136	0.0352901	12.4695	0.0352901	12.335	0.0352901
NM_080575	Acss1	acyl-CoA synthetase short-chain family member 1	0	68738	2.19966	0.0894064	2.04848	0.0894064	1.86321	0.0894064
NM_080633	Aco2	aconitase 2, mitochondrial	0	11429	14.1182	0.0263526	14.2029	0.0263526	14.271	0.0263526
NM_130450	Elovl6	elovl family member 6, elongation of long chain fatty acids (yeast)	0	170439	8.42237	0.0464955	8.3228	0.0464955	8.12756	0.0464955
NM_130884	Idh3b	isocitrate dehydrogenase 3, beta subunit	0	170718	13.6952	0.0460588	13.8432	0.0460588	13.7968	0.0460588
NM_130892	Rtn4ip1	reticulon 4 interacting protein 1	0	170728	7.36453	0.0534942	7.35313	0.0534942	7.38941	0.0534942
NM_133188	Dazap1	DAZ associated protein 1	0	70248	12.4431	0.0319989	12.6188	0.0319989	12.692	0.0319989
NM_133201	Mfn2	mitofusin 2	0	170731	10.4668	0.0291469	10.61	0.0291469	10.5805	0.0291469
NM_133225	Acbd3	acyl-Coenzyme A binding domain containing 3	0	170760	10.0788	0.0268619	10.1808	0.0268619	10.2293	0.0268619
NM_133227	Nup155	nucleoporin 155	0	170762	8.24071	0.04062	8.15424	0.04062	8.23462	0.04062
NM_133234	Bbc3	Bcl-2 binding component 3	0	170770	1.73126	0.148545	1.64756	0.148545	1.99701	0.148545
NM_133249	Ppargc1b	peroxisome proliferative activated receptor, gamma, coactivator 1 beta	0	170826	5.63156	0.113779	5.07018	0.113779	4.87786	0.113779
NM_133666	Ndufv1	NADH dehydrogenase (ubiquinone) flavoprotein 1	0	17995	13.3513	0.0442279	13.3927	0.0442279	13.4119	0.0442279
NM_133667	Pdk2	pyruvate dehydrogenase kinase, isoenzyme 2	0	18604	9.68094	0.0395957	9.81574	0.0395957	9.89329	0.0395957
NM_133668	Slc25a3	solute carrier family 25 (mitochondrial carrier; phosphate carrier), member 3	0	18674	11.3568	0.0245075	11.3183	0.0245075	11.2426	0.0245075
NM_133670	Sult1a1	sulfotransferase family 1a, phenol-preferring, member 1	0	20887	6.82004	0.087628	6.81213	0.087628	6.41267	0.087628
NM_133684	Mosc2	moco sulphurase c-terminal domain containing 2	0	67247	2.67655	0.158069	3.07319	0.158069	2.90953	0.158069
NM_133752	Opa1	optic atrophy 1 homolog	0	74143	7.82517	0.0619456	7.70177	0.0619456	7.52833	0.0619456
NM_133757	Pgs1	phosphatidylglycerophosphate synthase 1	0	74451	13.3929	0.0408445	13.5438	0.0408445	13.6152	0.0408445
NM_133767	Mtif2	mitochondrial translational initiation factor 2	0	76784	9.74541	0.0306829	9.6114	0.0306829	9.60212	0.0306829
NM_133783	Ptges2	prostaglandin e synthase 2	0	96979	11.1854	0.0446336	11.1299	0.0446336	11.1279	0.0446336
NM_133809	Kmo	kynurenine 3-monooxygenase (kynurenine 3-hydroxylase)	0	98256	1.66651	0.181026	1.66811	0.181026	1.73852	0.181026
NM_133823	Mmaa	methylmalonic aciduria (cobalamin deficiency) type a	0	109136	4.37423	0.0729497	4.41124	0.0729497	4.43164	0.0729497
NM_133839	Mmadhc	methylmalonic aciduria (cobalamin deficiency) cblD type, with homocystinuria	0	109129	12.4995	0.0370536	12.6352	0.0370536	12.6809	0.0370536
NM_133894	Ugt2b38	udp glucuronosyltransferase 2 family, polypeptide b38	0	100559	1.43775	0.291089	1.91416	0.291089	2.3092	0.291089
NM_133994	Gstt3	glutathione s-transferase, theta 3	0	103140	9.88426	0.0494509	9.94885	0.0494509	9.86173	0.0494509
NM_134011	Tbrg4	transforming growth factor beta regulated gene 4	0	21379	11.2391	0.0401992	11.31	0.0401992	11.2516	0.0401992
NM_134029	Nt5m	5',3'-deoxyribonucleotidase, mitochondrial	0	103850	9.87909	0.028081	9.79504	0.028081	9.6637	0.028081
NM_134042	Aldh6a1	aldehyde dehydrogenase family 6, subfamily A1	0	104776	9.24719	0.0354442	9.36653	0.0354442	9.36804	0.0354442
NM_134060	Slc35b3	solute carrier family 35, member b3	0	108652	8.00695	0.059127	8.08565	0.059127	8.12666	0.059127
NM_134084	Ppif	peptidylprolyl isomerase F (cyclophilin F)	0	105675	10.157	0.0541564	10.2626	0.0541564	10.2115	0.0541564
NM_134104	Ndufs5	NADH dehydrogenase (ubiquinone) Fe-S protein 5	0	595136	14.1957	0.0196679	14.3182	0.0196679	14.2345	0.0196679
NM_134147	Macrod1	MACRO domain containing 1	0	107227	5.29307	0.0625492	5.91994	0.0625492	6.20705	0.0625492
NM_134154	Slc25a45	solute carrier family 25, member 45	0	107375	10.1664	0.0342252	10.2382	0.0342252	10.289	0.0342252
NM_134188	Acot2	acyl-Coenzyme A thioesterase 2	0	171210	7.93407	0.0417463	7.7645	0.0417463	7.64976	0.0417463
NM_138591	Gfm1	G elongation factor, mitochondrial 1	0	28030	10.2482	0.025159	10.175	0.025159	10.1975	0.025159
NM_138595	Gldc	glycine decarboxylase	0	104174	4.95544	0.195219	4.95145	0.195219	4.88789	0.195219
NM_138597	Atp5o	ATP synthase, H+ transporting, mitochondrial F1 complex, O subunit	0	28080	15.0812	0.0558302	15.1255	0.0558302	15.0731	0.0558302
NM_138599	Tomm70a	translocase of outer mitochondrial membrane 70 homolog a (yeast)	0	28185	10.5119	0.0426919	10.5947	0.0426919	10.5935	0.0426919
NM_138600	Aldh7a1	aldehyde dehydrogenase family 7, member a1	0	110695	3.1917	0.146232	3.39606	0.146232	3.1665	0.146232
NM_138601	D10Jhu81e	DNA segment, Chr 10, Johns Hopkins University 81 expressed	0	28295	12.1275	0.0496498	12.0839	0.0496498	11.991	0.0496498
NM_138651	Cds2	phosphatidate cytidylyltransferase 2	0	110911	12.5769	0.0366844	12.9973	0.0366844	13.2311	0.0366844
NM_138665	Sardh	sarcosine dehydrogenase	0	192166	10.8763	0.0476601	10.94	0.0476601	10.9335	0.0476601
NM_138670	Mpst	3-mercaptopyruvate sulfurtransferase	0	246221	10.6281	0.119262	10.8453	0.119262	10.8985	0.119262
NM_138745	Mthfd1	methylenetetrahydrofolate dehydrogenase (NADP+ dependent)	0	108156	12.3911	0.0229216	12.242	0.0229216	12.0236	0.0229216
NM_138756	Slc25a36	solute carrier family 25, member 36	0	192287	6.83392	0.0530066	6.96576	0.0530066	6.95142	0.0530066
NM_138758	Tmlhe	trimethyllysine hydroxylase, epsilon	0	192289	10.0346	0.0401949	10.0906	0.0401949	10.0749	0.0401949
NM_139297	Ugp2	udp-glucose pyrophosphorylase 2	0	216558	8.16357	0.0290987	8.4115	0.0290987	8.42096	0.0290987
NM_144784	Acat1	acetyl-Coenzyme A acetyltransferase 1 precursor	0	110446	3.03567	0.141566	2.90931	0.141566	2.79446	0.141566
NM_144793	Slc25a38	solute carrier family 25, member 38	0	208638	9.36394	0.0366295	9.16404	0.0366295	9.12272	0.0366295
NM_144795	Pycr1	pyrroline-5-carboxylate reductase 1	0	209027	3.45729	0.207303	3.55215	0.207303	3.15647	0.207303
NM_144801	Tmem143	transmembrane protein 143	0	70209	5.89945	0.131234	6.12907	0.131234	6.08532	0.131234
NM_144844	Pcca	propionyl-Coenzyme A carboxylase, alpha polypeptide	0	110821	2.47289	0.167128	2.51669	0.167128	2.82312	0.167128
NM_144845	Ugt3a2	udp glycosyltransferases 3 family, polypeptide a2	0	223337	1.74947	0.162461	1.88339	0.162461	2.00557	0.162461
NM_144860	Mib1	mindbomb homolog 1 (drosophila)	0	225164	7.11587	0.077679	7.08035	0.077679	7.17088	0.077679
NM_144870	Ndufs8	NADH dehydrogenase (ubiquinone) Fe-S protein 8	0	225887	11.5292	0.0705515	11.4731	0.0705515	11.4766	0.0705515
NM_144874	Cox15	cox15 homolog, cytochrome c oxidase assembly protein (yeast)	0	226139	3.41973	0.156921	3.28709	0.156921	3.20197	0.156921
NM_144896	Pet112l	PET112-like	0	229487	7.41329	0.107466	7.47516	0.107466	7.40576	0.107466
NM_144905	6330416G13Rik	RIKEN cDNA 6330416G13 gene	0	230279	7.70158	0.0502273	7.73814	0.0502273	7.7473	0.0502273
NM_145079	Ugt1a6a	udp glucuronosyltransferase 1 family, polypeptide a6a	0	94284	1.63183	0.172887	1.7537	0.172887	2.39504	0.172887
NM_145131	Pitrm1	pitrilysin metallepetidase 1	0	69617	11.2415	0.0225915	11.1709	0.0225915	11.0981	0.0225915
NM_145156	Slc25a28	solute carrier family 25, member 28	0	246696	10.7848	0.0494925	10.8215	0.0494925	10.8516	0.0494925
NM_145427	Atpaf2	ATP synthase mitochondrial f1 complex assembly factor 2	0	246782	9.242	0.0549132	9.37277	0.0549132	9.37476	0.0549132
NM_145433	Mrm1	mitochondrial rrna methyltransferase 1 homolog (s. cerevisiae)	0	217038	9.72957	0.034586	9.87921	0.034586	9.86328	0.034586
NM_145443	L2hgdh	l-2-hydroxyglutarate dehydrogenase	0	217666	7.18902	0.0380553	7.12035	0.0380553	7.21623	0.0380553
NM_145448	9030617O03Rik	riken cdna 9030617o03 gene	0	217830	6.33481	0.223538	6.15551	0.223538	6.23124	0.223538
NM_145494	Me2	malic enzyme 2, NAD(+)-dependent, mitochondrial	0	107029	8.62952	0.0400632	8.57379	0.0400632	8.66296	0.0400632
NM_145499	Cyp2c70	cytochrome P450, family 2, subfamily c, polypeptide 70	0	226105	1.3245	0.119714	1.75759	0.119714	1.85817	0.119714
NM_145518	Ndufs1	NADH dehydrogenase (ubiquinone) Fe-S protein 1	0	227197	11.791	0.0253859	11.8186	0.0253859	11.7855	0.0253859
NM_145548	Cyp2j13	cytochrome p450, family 2, subfamily j, polypeptide 13	0	230459	1.973	0.271609	2.37823	0.271609	2.13348	0.271609
NM_145558	Hadhb	hydroxyacyl-Coenzyme A dehydrogenase/3-ketoacyl-Coenzyme A thiolase/enoyl-Coenzyme A hydratase (trifunctional protein), beta subunit	0	231086	11.9818	0.0376668	11.8276	0.0376668	11.845	0.0376668
NM_145567	Hibadh	3-hydroxyisobutyrate dehydrogenase, mitochondrial precursor	0	58875	10.7621	0.0238121	10.9042	0.0238121	10.8991	0.0238121
NM_145573	Mrps35	mitochondrial ribosomal protein s35	0	232536	11.6083	0.0255857	11.5986	0.0255857	11.4893	0.0255857
NM_145614	Dlat	dihydrolipoamide S-acetyltransferase (E2 component of pyruvate dehydrogenase complex)	0	235339	4.91425	0.152666	4.69865	0.152666	4.87952	0.152666
NM_145615	Etfa	electron transferring flavoprotein, alpha polypeptide	0	110842	11.1167	0.0529526	10.9684	0.0529526	10.8644	0.0529526
NM_145630	Pdk3	pyruvate dehydrogenase kinase, isoenzyme 3	0	236900	8.24609	0.0597808	8.38142	0.0597808	8.19371	0.0597808
NM_145935	Glyat	glycine-n-acyltransferase	0	107146	4.3662	0.199108	4.97944	0.199108	5.57377	0.199108
NM_145960	Mtrf1	mitochondrial translational release factor 1	0	211253	8.91644	0.0444821	8.70692	0.0444821	8.53905	0.0444821
NM_145980	8430408G22Rik	riken cdna 8430408g22 gene	0	213393	7.60841	0.0555205	7.78549	0.0555205	7.89438	0.0555205
NM_146001	Hip1	huntingtin interacting protein 1	0	215114	10.5793	0.0308334	10.8664	0.0308334	10.909	0.0308334
NM_146057	Dap	death-associated protein	0	223453	12.1883	0.0332153	12.8621	0.0332153	13.0569	0.0332153
NM_146074	Tfb1m	transcription factor b1, mitochondrial	0	224481	7.79514	0.0331974	7.46742	0.0331974	7.20896	0.0331974
NM_146108	Hibch	3-hydroxyisobutyryl-coenzyme a hydrolase	0	227095	9.04891	0.0196408	9.13536	0.0196408	9.05681	0.0196408
NM_146118	Slc25a25	mitochondrial Ca2+-dependent solute carrier (phosphate carrier)	0	227731	10.521	0.0375136	10.6412	0.0375136	10.7383	0.0375136
NM_147217	Gprc5c	g protein-coupled receptor, family c, group 5, member c	0	70355	3.43935	0.451757	3.78153	0.451757	3.74095	0.451757
NM_152811	Ugt2b1	udp glucuronosyltransferase 2 family, polypeptide b1	0	71773	1.50261	0.233186	1.93993	0.233186	1.77376	0.233186
NM_153064	Ndufs2	NADH dehydrogenase (ubiquinone) Fe-S protein 2	0	226646	12.8118	0.0742457	12.8077	0.0742457	12.8635	0.0742457
NM_153150	Slc25a1	solute carrier family 25, member 1	0	13358	11.2473	0.0587238	11.4941	0.0587238	11.5632	0.0587238
NM_153168	Lars2	leucyl-tRNA synthetase	0	102436	8.1169	0.0441926	8.06917	0.0441926	8.07641	0.0441926
NM_153193	Hsd3b2	hydroxysteroid dehydrogenase-2, delta<5>-3-beta	0	15493	1.36014	0.132997	1.80081	0.132997	1.74281	0.132997
NM_153501	Pank2	pantothenate kinase 2 (hallervorden-spatz syndrome)	0	74450	9.79187	0.0360881	9.81878	0.0360881	9.79411	0.0360881
NM_153571	Hscb	hscb iron-sulfur cluster co-chaperone homolog (e. coli)	0	100900	11.8792	0.0181783	11.8917	0.0181783	11.8387	0.0181783
NM_153598	Ugt2b34	udp glucuronosyltransferase 2 family, polypeptide b34	0	100727	4.56408	0.197498	4.59871	0.197498	4.71102	0.197498
NM_153679	Cpt1c	carnitine palmitoyltransferase 1c	0	78070	3.44683	0.141993	3.26297	0.141993	3.33326	0.141993
NM_153781	Pygb	brain glycogen phosphorylase	0	110078	11.3585	0.0302808	11.4327	0.0302808	11.4076	0.0302808
NM_153796	Peo1	twinkle	0	226153	9.27474	0.03395	9.22033	0.03395	9.28822	0.03395
NM_172291	Foxred1	fad-dependent oxidoreductase domain containing 1	0	235169	8.30229	0.049229	8.25932	0.049229	8.29526	0.049229
NM_172306	Cyp4a12b	cytochrome P450, family 4, subfamily a, polypeptide 12b	0	13118	2.49462	0.302995	2.81321	0.302995	3.27168	0.302995
NM_172394	Nup88	nucleoporin 88	0	19069	10.806	0.0682553	10.9266	0.0682553	10.9361	0.0682553
NM_172402	Slc25a32	solute carrier family 25, member 32	0	69906	4.49863	0.121573	4.42516	0.121573	4.34488	0.121573
NM_172436	Slc25a12	solute carrier family 25 (mitochondrial carrier, Aralar), member 12	0	78830	11.7162	0.0287867	11.8663	0.0287867	11.8177	0.0287867
NM_172480	Mtrr	5-methyltetrahydrofolate-homocysteine methyltransferase reductase	0	210009	5.04371	0.0587166	5.04985	0.0587166	5.08879	0.0587166
NM_172511	Abhd10	abhydrolase domain containing 10	0	213012	3.96279	0.12144	3.741	0.12144	3.7834	0.12144
NM_172532	Aldh5a1	aldhehyde dehydrogenase family 5, subfamily a1	0	214579	6.13512	0.0507032	6.37688	0.0507032	6.22417	0.0507032
NM_172551	Polrmt	polymerase (rna) mitochondrial (dna directed)	0	216151	9.81235	0.0414286	9.9854	0.0414286	10.075	0.0414286
NM_172577	Slc25a21	solute carrier family 25 (mitochondrial oxodicarboxylate carrier), member 21	0	217593	1.58798	0.226694	1.80759	0.226694	1.68119	0.226694
NM_172582	Coq6	coenzyme q6 homolog (yeast)	0	217707	11.829	0.0584437	11.9348	0.0584437	11.8736	0.0584437
NM_172609	Tomm22	translocase of outer mitochondrial membrane 22 homolog	0	223696	11.887	0.0230588	11.9498	0.0230588	11.9581	0.0230588
NM_172665	Pdk1	pyruvate dehydrogenase kinase, isoenzyme 1	0	228026	8.53564	0.0644968	8.92817	0.0644968	9.10966	0.0644968
NM_172678	Acad9	acyl-Coenzyme a dehydrogenase family, member 9	0	229211	5.42114	0.0737107	5.46743	0.0737107	5.42627	0.0737107
NM_172685	Slc25a24	calcium-binding transporter (phosphate carrier)	0	229731	11.3911	0.0278983	11.5107	0.0278983	11.4964	0.0278983
NM_172745	Tufm	Tu translation elongation factor	0	233870	11.359	0.0498948	11.5076	0.0498948	11.5553	0.0498948
NM_172778	Maob	amine oxidase (flavin-containing)	0	109731	2.54778	0.215985	2.77714	0.215985	2.15896	0.215985
NM_172780	Slc9a6	solute carrier family 9 (sodium/hydrogen exchanger), isoform 6	0	236794	6.43972	0.049057	6.60675	0.049057	6.60641	0.049057
NM_172858	Pak7	p21 (cdkn1a)-activated kinase 7	0	241656	2.12894	0.165625	2.16752	0.165625	2.13568	0.165625
NM_172881	Ugt2b35	udp glucuronosyltransferase 2 family, polypeptide b35	0	243085	1.35852	0.124274	1.76982	0.124274	1.75098	0.124274
NM_172961	Abat	4-aminobutyrate aminotransferase	0	268860	6.56848	0.064825	6.31789	0.064825	5.87266	0.064825
NM_173011	Idh2	isocitrate dehydrogenase 2 (NADP+), mitochondrial	0	269951	10.2571	0.0509628	10.344	0.0509628	10.1644	0.0509628
NM_173180	Pmpca	peptidase (mitochondrial processing) alpha	0	66865	11.8833	0.0198589	12.0866	0.0198589	12.1152	0.0198589
NM_173733	Suox	sulfite oxidase	0	211389	8.95322	0.145282	8.91604	0.145282	9.01531	0.145282
NM_173740	Maoa	monoamine oxidase A	0	17161	8.54184	0.0479716	9.01825	0.0479716	9.0828	0.0479716
NM_173757	Mrps27	mitochondrial ribosomal protein s27	0	218506	10.8295	0.0456501	11.46	0.0456501	11.7647	0.0456501
NM_174987	1810063B05Rik	riken cdna 1810063b05 gene	0	67892	10.0024	0.0569547	10.0159	0.0569547	9.81566	0.0569547
NM_174995	Mgst2	microsomal glutathione s-transferase 2	0	211666	8.31403	0.0603338	8.60555	0.0603338	8.63354	0.0603338
NM_175001	Mrpl22	mitochondrial ribosomal protein L22	0	216767	10.321	0.0316646	10.2467	0.0316646	10.249	0.0316646
NM_175015	Atp5g3	ATP synthase, H+ transporting, mitochondrial F0 complex, subunit c (subunit 9), isoform 3	0	228033	15.2256	0.0356024	15.2372	0.0356024	15.1907	0.0356024
NM_175035	Gimap5	gtpase, imap family member 5	0	317757	10.1273	0.0218733	10.0746	0.0218733	10.0517	0.0218733
NM_175094	Pdhx	pyruvate dehydrogenase complex, component X	0	27402	9.03642	0.0602304	8.92312	0.0602304	8.79978	0.0602304
NM_175177	Bdh1	3-hydroxybutyrate dehydrogenase, type 1	0	71911	1.4392	0.131279	1.56782	0.131279	1.61278	0.131279
NM_175194	Slc25a16	solute carrier family 25 (mitochondrial carrier; Graves disease autoantigen), member 16	0	73132	8.92546	0.0506758	8.7072	0.0506758	8.59781	0.0506758
NM_175329	Chchd10	coiled-coil-helix-coiled-coil-helix domain containing 10	0	103172	11.1154	0.110166	10.9719	0.110166	10.9276	0.110166
NM_175333	Slc25a41	solute carrier family 25, member 41	0	103775	1.43227	0.147508	1.66167	0.147508	1.82565	0.147508
NM_175343	Chdh	choline dehydrogenase	0	218865	1.40912	0.22416	1.8552	0.22416	2.05822	0.22416
NM_175349	Ldhal6b	lactate dehydrogenase a-like 6b	0	106557	2.19169	0.171452	2.06287	0.171452	2.09127	0.171452
NM_175438	Aldh4a1	aldehyde dehydrogenase 4 family, member A1	0	212647	9.9369	0.0337304	10.0014	0.0337304	9.92214	0.0337304
NM_175439	Mars2	methionine-trna synthetase 2, mitochondrial	0	212679	6.15792	0.0312048	6.16697	0.0312048	6.21418	0.0312048
NM_175475	Cyp26b1	cytochrome P450, family 26, subfamily b, polypeptide 1	0	232174	2.78517	0.250352	2.55842	0.250352	2.44625	0.250352
NM_175523	Ppm1k	protein phosphatase 1k (pp2c domain containing)	0	243382	8.00078	0.0576804	8.09457	0.0576804	8.03838	0.0576804
NM_176958	Hif1an	hypoxia-inducible factor 1, alpha subunit inhibitor	0	319594	9.19155	0.0282557	9.24861	0.0282557	9.26948	0.0282557
NM_177092	Msrb3	methionine sulfoxide reductase b3	0	320183	11.9446	0.0251137	12.1364	0.0251137	12.2993	0.0251137
NM_177266	Gfm2	g elongation factor, mitochondrial 2	0	320806	9.79654	0.0363452	9.71913	0.0363452	9.6592	0.0363452
NM_177307	Cyp4f39	cytochrome P450, family 4, subfamily f, polypeptide 39	0	320997	1.2808	0.134649	1.5443	0.134649	1.66562	0.134649
NM_177310	Xpnpep3	x-prolyl aminopeptidase (aminopeptidase p) 3, putative	0	321003	9.239	0.058879	9.11834	0.058879	9.15285	0.058879
NM_177470	Acaa2	acetyl-Coenzyme A acyltransferase 2 (mitochondrial 3-oxoacyl-Coenzyme A thiolase)	0	52538	10.3404	0.0295195	10.3894	0.0295195	10.3518	0.0295195
NM_177617	Dnahc2	1-beta dynein	0	327954	1.37905	0.129816	1.68859	0.129816	1.75996	0.129816
NM_178051	Mterfd2	mterf domain containing 2	0	69821	8.68838	0.0855265	8.54292	0.0855265	8.49826	0.0855265
NM_178379	Cox10	cox10 homolog, cytochrome c oxidase assembly protein, heme a: farnesyltransferase (yeast)	0	70383	9.98875	0.0581171	10.0649	0.0581171	9.92237	0.0581171
NM_178386	Slc25a31	solute carrier family 25 (mitochondrial carrier, adenine nucleotide translocator), memebr 31	0	73333	1.62348	0.11723	1.82382	0.11723	1.90297	0.11723
NM_178603	Mrpl50	mitochondrial ribosomal protein l50	0	28028	10.7331	0.0492924	10.6817	0.0492924	10.5207	0.0492924
NM_178639	Sfxn5	sideroflexin 5	0	94282	6.49895	0.0343781	6.60408	0.0343781	6.59999	0.0343781
NM_178693	Coq4	coenzyme q4 homolog (yeast)	0	227683	5.66994	0.0707094	5.62532	0.0707094	5.68399	0.0707094
NM_178696	Slc25a44	solute carrier family 25, member 44	0	229517	10.2651	0.026724	10.3044	0.026724	10.268	0.026724
NM_178766	Slc25a40	solute carrier family 25, member 40	0	319653	8.35285	0.0684628	8.21037	0.0684628	8.19758	0.0684628
NM_178878	Hadha	hydroxyacyl-Coenzyme A dehydrogenase/3-ketoacyl-Coenzyme A thiolase/enoyl-Coenzyme A hydratase (trifunctional protein), alpha subunit	0	97212	1.92985	0.194269	2.01469	0.194269	2.07915	0.194269
NM_178882	D2hgdh	d-2-hydroxyglutarate dehydrogenase	0	98314	7.96389	0.0274813	7.96316	0.0274813	7.91804	0.0274813
NM_179203	Atad3a	ATPase family, AAA domain containing 3a	0	108888	10.9709	0.0250873	10.902	0.0250873	10.8875	0.0250873
NM_181040	Atpaf1	ATP synthase mitochondrial f1 complex assembly factor 1	0	230649	2.7651	0.233381	2.91366	0.233381	2.89099	0.233381
NM_181328	Slc25a29	solute carrier family 25 (mitochondrial carrier, palmitoylcarnitine transporter), member 29	0	214663	5.23337	0.0943147	5.36437	0.0943147	5.39867	0.0943147
NM_181407	Me3	malic enzyme 3, nadp(+)-dependent, mitochondrial	0	109264	2.0412	0.130771	2.07778	0.130771	2.13608	0.130771
NM_181423	Supv3l1	suppressor of var1, 3-like 1 (s. cerevisiae)	0	338359	9.22164	0.0364006	9.1512	0.0364006	9.19404	0.0364006
NM_181516	Taz	tafazzin	0	66826	10.2929	0.0455947	10.5184	0.0455947	10.6295	0.0455947
NM_181859	Oxct2b	3-oxoacid coa transferase 2b	0	353371	1.42678	0.159636	1.86944	0.159636	1.8576	0.159636
NM_183086	Mrps10	mitochondrial ribosomal protein S10	0	64657	12.2599	0.0415673	12.391	0.0415673	12.4362	0.0415673
NM_183158	Cyp2ab1	cytochrome P450, family 2, subfamily ab, polypeptide 1	0	224044	1.61816	0.185159	1.90308	0.185159	1.97982	0.185159
NM_183405	Cox6b2	cytochrome c oxidase subunit vib polypeptide 2	0	333182	4.31309	0.285183	4.25928	0.285183	4.5073	0.285183
NM_197979	Uqcr10	ubiquinol-cytochrome c reductase, complex III subunit X (Uqcr10)	0	66152	13.6286	0.0458347	13.5609	0.0458347	13.4808	0.0458347
NM_198246	Yars2	tyrosyl-trna synthetase 2, mitochondrial	0	70120	10.4656	0.03101	10.4893	0.03101	10.3878	0.03101
NM_198415	Ckmt2	creatine kinase, mitochondrial 2	0	76722	3.35424	0.23013	3.38121	0.23013	3.1273	0.23013
NM_198608	Aars2	alanyl-trna synthetase 2, mitochondrial (putative)	0	224805	9.31629	0.0413686	9.36435	0.0413686	9.39529	0.0413686
NM_198653	Iars2	isoleucine-trna synthetase 2, mitochondrial	0	381314	11.0205	0.0368715	11.0076	0.0368715	11.0255	0.0368715
NM_199008	Cox11	cox11 homolog, cytochrome c oxidase assembly protein (yeast)	0	69802	6.49777	0.0367501	6.5322	0.0367501	6.48707	0.0367501
NM_199195	Bckdhb	branched chain ketoacid dehydrogenase E1, beta polypeptide	0	12040	10.6062	0.0393217	10.498	0.0393217	10.3787	0.0393217
NM_199197	Rbfa	ribosome binding factor A	0	68731	10.8274	0.0613765	10.9346	0.0613765	10.8969	0.0613765
NM_201410	Ugt1a6b	udp glucuronosyltransferase 1 family, polypeptide a6b	0	394435	11.6049	0.0506346	12.4621	0.0506346	12.7838	0.0506346
NM_201641	Ugt1a10	udp glycosyltransferase 1 family, polypeptide a10	0	394430	1.79612	0.168465	1.95119	0.168465	2.59389	0.168465
NM_201642	Ugt1a7c	udp glucuronosyltransferase 1 family, polypeptide a7c	0	394432	1.55866	0.153265	2.15905	0.153265	2.29239	0.153265
NM_201643	Ugt1a5	udp glucuronosyltransferase 1 family, polypeptide a5	0	394433	1.5495	0.113352	1.92353	0.113352	2.1772	0.113352
NM_201644	Ugt1a9	udp glucuronosyltransferase 1 family, polypeptide a9	0	394434	1.63649	0.176144	2.02631	0.176144	2.50412	0.176144
NM_201645	Ugt1a1	udp glucuronosyltransferase 1 family, polypeptide a1	0	394436	1.90144	0.257828	2.32463	0.257828	2.33913	0.257828
NM_207207	Mrps26	mitochondrial ribosomal protein s26	0	99045	12.6195	0.0662985	12.6657	0.0662985	12.5216	0.0662985
NM_207216	Ugt3a1	udp glycosyltransferases 3 family, polypeptide a1	0	105887	6.72275	0.0803581	6.89908	0.0803581	7.0211	0.0803581
NM_207525	Opa3	optic atrophy 3 (human)	0	403187	10.3722	0.0420867	10.347	0.0420867	10.2714	0.0420867
NM_207653	Cflar	casp8 and fadd-like apoptosis regulator	0	12633	12.1427	0.0290772	12.3966	0.0290772	12.48	0.0290772
NM_207677	Dedd2	death effector domain-containing dna binding protein 2	0	67379	10.3681	0.0364605	10.3839	0.0364605	10.4657	0.0364605
NM_212468	Ssbp1	single-stranded DNA binding protein 1 isoform 1	0	381760	4.1576	0.212586	4.12073	0.212586	4.188	0.212586
U31003	Rprl1	ribonuclease P RNA-like 1	0	19783	4.28977	0.111181	4.68002	0.111181	4.77012	0.111181
U31227	Rprl2	ribonuclease P RNA-like 2	0	19784	1.88703	0.195217	2.12372	0.195217	2.20598	0.195217
U31228	Rprl3	ribonuclease P RNA-like 3	0	19785	2.35965	0.222722	2.61574	0.222722	2.17117	0.222722
XM_125908	Cyp27b1	cytochrome p450, family 27, subfamily b, polypeptide 1	0	13115	4.24736	0.293818	4.52929	0.293818	4.55063	0.293818
XM_125928	Gls2	glutaminase 2 (liver, mitochondrial)	0	216456	6.86678	0.0409358	6.66567	0.0409358	6.64897	0.0409358
XM_135065	Rnf7	ring finger protein 7	0	19823	12.9512	0.0279216	12.8549	0.0279216	12.7575	0.0279216
XM_203592	Isca2	iron-sulfur cluster assembly 2 homolog (s. cerevisiae)	0	74316	9.55122	0.0218165	9.73172	0.0218165	9.76085	0.0218165
XM_620268	Cyp2w1	predicted: cytochrome p450, family 2, subfamily w, polypeptide 1	0	545817	1.62709	0.19258	2.28537	0.19258	1.75431	0.19258
XM_907780	4931431F19Rik	predicted: riken cdna 4931431f19 gene	0	70980	6.48202	0.0850086	6.55224	0.0850086	6.69739	0.0850086
XM_919782	Ndufaf2	NADH dehydrogenase (ubiquinone) 1 alpha subcomplex, assembly factor 2	0	75597	10.7307	0.024455	10.5823	0.024455	10.4454	0.024455
XM_924988	Ndufa11	NADH dehydrogenase (ubiquinone) 1 alpha subcomplex 11	0	69875	11.5895	0.0584191	11.6796	0.0584191	11.5273	0.0584191
XM_973602	Loc674313	predicted: similar to cytochrome p450, family 4, subfamily a, polypeptide 10	0		1.45024	0.151181	1.60153	0.151181	1.9748	0.151181
XM_973921	Isoc2a	isochorismatase domain containing 2a	0	664994	7.51779	0.0534551	7.49959	0.0534551	7.41744	0.0534551
XM_987225	Abca12	ATP-binding cassette, sub-family a (abc1), member 12	0	74591	1.40604	0.158209	1.8924	0.158209	1.79206	0.158209
alanine	Mt-Ta	tRNA alanine, mitochondrial	1		6.53774	0.0612866	6.49253	0.0612866	6.47294	0.0612866
asparagine	Mt-Tn	tRNA aspargine, mitochondrial	1		6.01728	0.0787152	5.96454	0.0787152	5.89958	0.0787152
aspartic	Mt-Td	tRNA aspartic acid, mitochondrial	1		2.21763	0.206717	2.35465	0.206717	2.57241	0.206717
cystein	Mt-Tc	tRNA cysteine, mitochondrial	1		6.25949	0.117752	6.1681	0.117752	6.26955	0.117752
glutamic	Mt-Te	tRNA glutamic acid, mitochondrial	1		6.50569	0.0927141	6.55588	0.0927141	6.31159	0.0927141
glycine	Mt-Tg	tRNA glycine, mitochondrial	1		7.65647	0.106493	7.85192	0.106493	7.70296	0.106493
isoleucine	Mt-Ti	tRNA isoleucine, mitochondrial	1		7.93634	0.0907609	7.98511	0.0907609	8.14833	0.0907609
leucine	Mt-Tl	tRNA leucine, mitochondrial	1		5.07751	0.0644926	4.97933	0.0644926	4.97498	0.0644926
lysine	Mt-Tk	tRNA lysine, mitochondrial	1		7.41556	0.0825134	7.21485	0.0825134	7.29356	0.0825134
methionine	Mt-Tm	tRNA methionine, mitochondrial	1		10.7472	0.0561879	10.7928	0.0561879	10.7546	0.0561879
mtAtp6	mtAtp6	ATP synthase 6, mitochondrial	1		16.796	0.0898168	16.9496	0.0898168	17.0675	0.0898168
mtAtp8	mtAtp8	ATP synthase 8, mitochondrial	1		13.3819	0.0571963	13.6999	0.0571963	13.7643	0.0571963
mtCO1	mtCO1	Cytochrome c oxidase 1, mitochondrial	1		17.2763	0.136059	17.3308	0.136059	17.4496	0.136059
mtCO2	mtCO2	Cytochrome c oxidase 2, mitochondrial	1		16.8356	0.0743074	16.9854	0.0743074	17.097	0.0743074
mtCO3	mtCO3	Cytochrome c oxidase 3, mitochondrial	1		17.2292	0.0540617	17.3511	0.0540617	17.4342	0.0540617
mtCytb	mtCytb	Cytochrome b, mitochondrial	1		16.4397	0.098082	16.6428	0.098082	16.7142	0.098082
mtND1	mtND1	NADH dehydrogenase 1, mitochondrial	1		15.7162	0.0290828	15.9472	0.0290828	16.0346	0.0290828
mtND2	mtND2	NADH dehydrogenase 2, mitochondrial	1		14.8473	0.0884442	14.6449	0.0884442	14.5833	0.0884442
mtND3	mtND3	NADH dehydrogenase 3, mitochondrial	1		13.7915	0.0522032	14.0848	0.0522032	14.0794	0.0522032
mtND4	mtND4	NADH dehydrogenase 4, mitochondrial	1		16.4594	0.0816493	16.5464	0.0816493	16.6228	0.0816493
mtND4L	mtND4L	NADH dehydrogenase 4L, mitochondrial	1		14.0663	0.0484231	14.1634	0.0484231	14.1465	0.0484231
mtND5	mtND5	NADH dehydrogenase 5, mitochondrial	1		12.7348	0.0404532	12.6418	0.0404532	12.6251	0.0404532
mtND6	mtND6	NADH dehydrogenase 6, mitochondrial	1		10.6839	0.0935645	10.8796	0.0935645	10.7319	0.0935645
mtRnr1	mtRnr1	12s rRNA, mitochondrial	1		14.8797	0.0949762	14.5058	0.0949762	14.4599	0.0949762
mtRnr2	mtRnr2	16s rRNA, mitochondrial	1		16.5105	0.0564621	16.5559	0.0564621	16.5699	0.0564621
phenylalanine	Mt-Tf	tRNA phenylalanine, mitochondrial	1		4.54941	0.0901167	4.54068	0.0901167	4.39347	0.0901167
proline	Mt-Tp	tRNA proline, mitochondrial	1		10.7567	0.0545755	10.7337	0.0545755	10.7629	0.0545755
threonine	Mt-Tt	tRNA threonine, mitochondrial	1		9.44447	0.0291045	9.35897	0.0291045	9.32699	0.0291045
tryptophan	Mt-Tw	tRNA tryptophan, mitochondrial	1		11.5654	0.0849352	11.817	0.0849352	11.8174	0.0849352
tyrosine	Mt-Ty	tRNA tyrosine, mitochondrial	1		6.72008	0.0549788	6.73491	0.0549788	6.80744	0.0549788
valine	Mt-Tv	tRNA valine, mitochondrial	1		10.5203	0.0517402	10.3246	0.0517402	10.3523	0.0517402

## Sheet: MitoChip data comparison
					SFN2/Control		SFN5/Control		SFN2/SFN5
GENEBANKACC	GENENAME	GEN_DESCR_MFR	MitoEncoded	LOCUSID	fold_ratio_linear	raw_p	fold_ratio_linear	raw_p	fold_ratio_linear	raw_p
AA109866	Mt-Nd4l	NADH dehydrogenase 4L, mitochondrial	1		1.07642	0.0391787	1.00639	0.844595	1.06958	0.0561441
AA435281	Mt-Nd6	NADH dehydrogenase 6, mitochondrial	1		1.12143	0.016866	1.15069	0.00530442	0.974567	0.544697
AB042432	Mt-Co3	Cytochrome c oxidase III, mitochondrial	1		1.20814	0.000855212	1.32255	2.87091e-05	0.913495	0.0566653
AB042809	Mt-Nd4	NADH dehydrogenase 4, mitochondrial	1		1.21047	0.000383194	1.32252	1.19492e-05	0.915276	0.0433326
AB067574	Nupl2	nucleoporin like 2	0	231042	0.983863	0.764404	0.927518	0.181627	1.06075	0.288159
AF093677	ATP6	ATP synthase 6, mitochondrial	0	17705	1.14464	0.0502006	1.20534	0.0108782	0.949634	0.421296
AF095938	Sdha	succinate dehydrogenase Fp subunit	0	66945	0.984507	0.703617	1.02644	0.52717	0.959147	0.318444
AF133279	Bcl2l1	Bcl2- like 1	0	12048	1.17351	0.493002	1.13063	0.597322	1.03792	0.872088
AF179975	Acsl6	acyl-Coenzyme A synthetase long-chain family member 6	0	216739	1.3701	0.205427	1.03739	0.878557	1.32072	0.259804
AF369902	Mto1	mitochondrial translation optimization 1 homolog (S. Cerevisiae)	0	68291	1.22037	0.143026	1.24957	0.105016	0.976629	0.855469
AF462069	Nags	N-acetylglutamate synthase	0	217214	1.2553	0.0457608	1.21742	0.0778593	1.03111	0.769138
AI790201	Hsd3b3	hydroxy-delta-5-steroid dehydrogenase, 3 beta- and steroid delta-isomerase 3	0	15494	0.943724	0.695066	0.971588	0.844963	0.971321	0.843503
AJ409495	Mt-Rnr1	12S rRNA, mitochondrial	1		1.04916	0.593399	1.19082	0.0691054	0.881038	0.173302
AK002501	Ndufs3	NADH dehydrogenase (ubiquinone) Fe-S protein 3	0	68349	1.06487	0.050979	1.07621	0.0262528	0.989461	0.721125
AK002517	Ndufb10	NADH dehydrogenase (ubiquinone) 1 beta subcomplex, 10	0	68342	0.978071	0.726485	0.914172	0.172892	1.0699	0.29663
AK003133	Ndufa3	NADH dehydrogenase (ubiquinone) 1 alpha subcomplex, 3	0	66091	1.08255	0.131275	1.02086	0.680785	1.06043	0.254022
AK004820	Lonp1	lon peptidase 1, mitochondrial	0	74142	1.02397	0.627369	1.08108	0.126942	0.947166	0.275806
AK005250	Slc25a18	solute carrier family 25 (mitochondrial carrier), member 18	0	71803	1.10767	0.408507	1.15208	0.258673	0.961452	0.747637
AK006541	Acsl5	acyl-Coenzyme A synthetase long-chain family member 5	0	433256	1.00943	0.718427	0.989452	0.683892	1.02019	0.446892
AK010729	Sult6b1	sulfotransferase family, cytosolic, 6B, member 1	0	73671	0.959822	0.721122	1.03883	0.740092	0.923946	0.494278
AK012088	Acsl3	acyl-Coenzyme A synthetase long-chain family member 3	0	74205	0.823048	6.37638e-05	0.790704	1.06408e-05	1.04091	0.241608
AK013511	Ndufv2	NADH dehydrogenase (ubiquinone) flavoprotein 2	0	72900	1.03283	0.262679	1.02923	0.315213	1.0035	0.900968
AK014396	Cpne4	copine IV	0	74020	1.21176	0.336319	1.47987	0.0635568	0.818829	0.317823
AK016580	4932702P03Rik	Mus musculus adult male testis cDNA	0	73326	1.25306	0.181895	1.28316	0.143291	0.976549	0.883976
AK031193	Nudt17	nudix (nucleoside diphosphate linked moiety X)-type motif 17	0	78373	0.884076	0.344588	0.940359	0.632251	0.940147	0.631013
AK045176	Suclg2	succinate-Coenzyme A ligase, GDP-forming, beta subunit	0	20917	1.17282	0.00923602	1.27765	0.000463609	0.917952	0.12212
AK046297	Gls	glutaminase	0	14660	0.911728	0.711903	1.08989	0.730765	0.836533	0.479151
AK075856	Uqcrc2	ubiquinol cytochrome c reductase core protein 2	0	67003	1.16468	0.000181896	1.14701	0.000442747	1.01541	0.603297
AK075957	Pdf	peptide deformylase (mitochondrial)	0	68023	0.961032	0.189717	0.90891	0.00588262	1.05735	0.0748878
AK077159	Slc25a2	solute carrier family 25 (mitochondrial carrier, ornithine transporter) member 2	0	83885	1.08957	0.512967	1.1024	0.458343	0.988357	0.92818
AK078077	Slc25a4	solute carrier family 25 (mitochondrial carrier; adenine nucleotide translocator), member 4	0	11739	1.00638	0.919404	0.972392	0.657433	1.03496	0.587073
AK082134	Cul7	cullin 7	0	66515	0.942618	0.773319	1.03702	0.85922	0.908971	0.642734
AK088290	Mrps18c	mitochondrial ribosomal protein S18C	0	68735	1.20971	0.260414	1.3525	0.0855594	0.894423	0.501946
AK142736	mt-Rnr1	12S rRNA, mitochondrial	1		0.949619	0.462334	0.885203	0.0985254	1.07277	0.322541
AK145900	Acsl1	acyl-Coenzyme A synthetase long-chain family member 1	0	14081	1.00137	0.972176	0.908694	0.0282126	1.10199	0.0264272
AK165754	Cyp4v3	cytochrome P450, family 4, subfamily v, polypeptide 3	0	102294	1.162	0.324563	1.26491	0.133857	0.918647	0.572291
alanine	Mt-Ta	tRNA alanine, mitochondrial	1		0.969146	0.611391	0.956075	0.469047	1.01367	0.824994
asparagine	Mt-Tn	tRNA aspargine, mitochondrial	1		0.964101	0.644141	0.921655	0.311188	1.04605	0.570357
aspartic	Mt-Td	tRNA aspartic acid, mitochondrial	1		1.09963	0.647684	1.27879	0.248249	0.859897	0.470674
AU018363	Mt-Nd2	NADH dehydrogenase 2, mitochondrial	1		1.17257	0.0221113	1.14192	0.0490303	1.02683	0.669928
AU018394	Mt-Co1	Cytochrome c oxidase I, mitochondrial	1		1.12236	0.148534	1.16202	0.0676399	0.965872	0.650628
AU018713	Mt-Nd5	NADH dehydrogenase 5, mitochondrial	1		0.980772	0.629906	0.978111	0.583369	1.00272	0.945978
AU018811	Mt-Cytb	Cytochrome b, mitochondrial	1		1.18438	8.82445e-05	1.29739	1.26629e-06	0.912894	0.00902554
AU019143	Mt-Co2	Cytochrome c oxidase II, mitochondrial	1		0.876577	0.477311	0.959013	0.819649	0.914042	0.625777
AY395631	Gucy2g	guanylyl cyclase receptor G	0	73707	1.02619	0.915259	1.00389	0.987242	1.02221	0.927948
BC006702	Dlst	dihydrolipoamide S-succinyltransferase (E2 component of 2-oxo-glutarate complex)	0	78920	1.02169	0.583917	0.995717	0.912242	1.02609	0.512238
BC027414	Ccdc107	coiled-coil domain containing 107	0	622404	1.02802	0.13821	1.08476	0.000535984	0.947694	0.00940286
BC035534	Abcb7	ATP-binding cassette, sub-family B (MDR/TAP), member 7	0	11306	1.00884	0.801592	0.912665	0.0204425	1.10537	0.0126961
BC036999	Afg3l2	AFG3(ATPase family gene 3)-like 2	0	69597	0.923576	0.00965438	0.989776	0.698125	0.933116	0.0201792
BC052873	mt-Rnr2	16s rRNA, mitochondrial	1		1.05018	0.517949	1.08652	0.281062	0.966561	0.651887
BC057608	Nup98	Nucleoporin 98 protein	0	269966	1.08263	0.145797	1.12511	0.0395004	0.962238	0.465287
BC065095	Pmpcb	peptidase (mitochondrial processing) beta	0	73078	1.00276	0.906456	0.97349	0.265054	1.03007	0.221646
cystein	Mt-Tc	tRNA cysteine, mitochondrial	1		0.938618	0.593205	1.00699	0.952852	0.9321	0.553766
glutamic	Mt-Te	tRNA glutamic acid, mitochondrial	1		1.03541	0.708533	0.874118	0.164551	1.18452	0.0870835
glycine	Mt-Tg	tRNA glycine, mitochondrial	1		1.14508	0.218758	1.03275	0.762856	1.10877	0.342145
isoleucine	Mt-Ti	tRNA isoleucine, mitochondrial	1		1.03438	0.710626	1.15828	0.12453	0.89303	0.227601
L27121	Sult2a2	sulfotransferase family 2A, dehydroepiandrosterone (DHEA)-preferring, member 2 (Sult2a2)	0	100043194	0.779134	0.236478	0.813181	0.322146	0.958132	0.834473
leucine	Mt-Tl	tRNA leucine, mitochondrial	1		0.934215	0.302921	0.9314	0.282946	1.00302	0.962709
lysine	Mt-Tk	tRNA lysine, mitochondrial	1		0.870122	0.11109	0.918916	0.316418	0.9469	0.512741
methionine	Mt-Tm	tRNA methionine, mitochondrial	1		1.03208	0.576998	1.00513	0.927473	1.02681	0.639589
mtAtp6	mtAtp6	ATP synthase 6, mitochondrial	1		1.11232	0.249925	1.20706	0.0538381	0.921514	0.371515
mtAtp8	mtAtp8	ATP synthase 8, mitochondrial	1		1.24662	0.00199289	1.30353	0.000490327	0.956338	0.441348
mtCO1	mtCO1	Cytochrome c oxidase 1, mitochondrial	1		1.03844	0.782161	1.1276	0.385623	0.920929	0.548373
mtCO2	mtCO2	Cytochrome c oxidase 2, mitochondrial	1		1.10945	0.179401	1.19866	0.028554	0.925573	0.309226
mtCO3	mtCO3	Cytochrome c oxidase 3, mitochondrial	1		1.08814	0.136946	1.1527	0.0199804	0.943991	0.298115
mtCytb	mtCytb	Cytochrome b, mitochondrial	1		1.15117	0.16883	1.20956	0.0712443	0.951724	0.616155
mtND1	mtND1	NADH dehydrogenase 1, mitochondrial	1		1.1737	0.000112851	1.24702	5.24106e-06	0.941208	0.0550087
mtND2	mtND2	NADH dehydrogenase 2, mitochondrial	1		0.869109	0.131605	0.832765	0.0564492	1.04364	0.631111
mtND3	mtND3	NADH dehydrogenase 3, mitochondrial	1		1.22545	0.00184971	1.22092	0.00210756	1.0037	0.94358
mtND4	mtND4	NADH dehydrogenase 4, mitochondrial	1		1.06216	0.465724	1.11989	0.182584	0.948451	0.52094
mtND4L	mtND4L	NADH dehydrogenase 4L, mitochondrial	1		1.06961	0.181732	1.05715	0.26436	1.01178	0.809279
mtND5	mtND5	NADH dehydrogenase 5, mitochondrial	1		0.937529	0.12975	0.92676	0.0792025	1.01162	0.77575
mtND6	mtND6	NADH dehydrogenase 6, mitochondrial	1		1.14529	0.164892	1.03377	0.723548	1.10787	0.285894
mtRnr1	mtRnr1	12s rRNA, mitochondrial	1		0.771737	0.0165542	0.747546	0.00876971	1.03236	0.738211
mtRnr2	mtRnr2	16s rRNA, mitochondrial	1		1.032	0.579826	1.04204	0.47113	0.990357	0.863941
NM_001001446	Cyp2c44	cytochrome P450, family 2, subfamily c, polypeptide 44	0	226143	1.38451	0.0113217	1.24495	0.0672221	1.1121	0.34846
NM_001003908	Cltc	clathrin, heavy polypeptide (hc)	0	67300	1.11938	0.00307846	1.23665	1.52862e-05	0.905167	0.00679975
NM_001007570	Slc25a42	solute carrier family 25, member 42	0	73095	0.891454	0.0389508	0.779805	0.000301064	1.14318	0.0193539
NM_001009949	Mcart1	mitochondrial carrier triple repeat 1	0	230125	1.01831	0.765672	0.970382	0.622543	1.04939	0.433637
NM_001011707	Cyp2c66	cytochrome P450, family 2, subfamily c, polypeptide 66	0	69888	1.17367	0.373707	0.98041	0.911002	1.19713	0.319676
NM_001012310	AI132487	expressed sequence ai132487 (ai132487)	0	104910	1.07036	0.434119	1.11945	0.20414	0.956149	0.603305
NM_001013023	Mterf	mitochondrial transcription termination factor	0	545725	0.971902	0.527917	0.940784	0.189118	1.03308	0.472253
NM_001013389	Mrs2	MRS2 magnesium homeostasis factor homolog (S. cerevisiae)	0	380836	1.01084	0.91634	0.953904	0.64714	1.05969	0.57476
NM_001013780	Slc25a34	solute carrier family 25, member 34	0	384071	1.24566	0.080353	1.22498	0.103107	1.01688	0.886707
NM_001017429	Cox17	cytochrome c oxidase, subunit XVII assembly protein homolog (yeast)	0	12856	1.07655	0.210513	1.01601	0.780551	1.05959	0.319734
NM_001024148	Ugt2a2	udp glucuronosyltransferase 2 family, polypeptide a2	0	552899	1.03853	0.891276	1.27088	0.393453	0.817179	0.470287
NM_001024385	Crls1	cardiolipin synthase 1	0	66586	0.96875	0.293988	1.06341	0.0550283	0.910984	0.00731941
NM_001024606	Pdp2	pyruvate dehyrogenase phosphatase catalytic subunit 2	0	382051	0.983368	0.843753	0.960851	0.640142	1.02344	0.785608
NM_001024719	Cyp2c67	cytochrome P450, family 2, subfamily c, polypeptide 67	0	545288	1.12915	0.500925	1.07805	0.675249	1.0474	0.795834
NM_001025296	Dffa	dna fragmentation factor, alpha subunit	0	13347	1.05437	0.235499	1.08438	0.0801772	0.972324	0.520427
NM_001026211	Dnajc19	dnaj (hsp40) homolog, subfamily c, member 19	0	67713	1.03208	0.563497	1.09341	0.118817	0.943916	0.29892
NM_001029867	Ugt2b36	udp glucuronosyltransferase 2 family, polypeptide b36	0	231396	1.20012	0.172897	1.27049	0.0814553	0.944614	0.658862
NM_001030014	Mcat	malonyl coa:acp acyltransferase	0	223722	1.07394	0.0796084	1.09942	0.0257173	0.976825	0.540815
NM_001031808	Mrpl41	mitochondrial ribosomal protein l41	0	107733	1.04694	0.760274	1.10684	0.502895	0.945888	0.711643
NM_001031851	Agxt2	alanine-glyoxylate aminotransferase 2	0	268782	1.1704	0.425087	1.29312	0.202264	0.905101	0.61034
NM_001033229	Cyp11b1	cytochrome p450, family 11, subfamily b, polypeptide 1	0	110115	1.18774	0.293609	1.18036	0.31064	1.00625	0.968937
NM_001033264	Gls2	glutaminase 2 (liver, mitochondrial)	0	216456	0.897927	0.00739033	0.885845	0.00350061	1.01364	0.692754
NM_001033305	Ndufb6	NADH dehydrogenase (ubiquinone) 1 beta subcomplex, 6	0	230075	1.02695	0.561885	0.979835	0.6558	1.04808	0.312814
NM_001033310	Cox18	cox18 cytochrome c oxidase assembly homolog (s. cerevisiae)	0	231430	0.983289	0.60222	0.937544	0.0630263	1.04879	0.156086
NM_001037918	Lipt1	lipoyltransferase 1	0	623661	1.08539	0.594347	1.19234	0.262959	0.910303	0.542116
NM_001037999	Dbi	diazepam binding inhibitor	0	13167	1.10372	0.141529	0.985934	0.82509	1.11947	0.0970937
NM_001038619	Dnm3	dynamin 3	0	103967	0.963732	0.680896	0.714462	0.00237133	1.34889	0.0051335
NM_001039049	Cox8c	cytochrome c oxidase, subunit viiic	0	75483	1.20062	0.441183	1.11089	0.655037	1.08078	0.740897
NM_001039710	Coq10b	coenzyme q10 homolog b (s. cerevisiae)	0	67876	1.09881	0.100186	1.15096	0.0208781	0.95469	0.397937
NM_001077353	Gsta3	glutathione s-transferase, alpha 3	0	14859	3.29549	7.78689e-09	6.17883	5.8195e-11	0.533352	7.8538e-06
NM_001081025	4932425I24Rik	riken cdna 4932425i24 gene	0	320214	0.958248	0.68765	0.811768	0.06696	1.18044	0.13507
NM_001081040	Coq10a	coenzyme q10 homolog a (yeast)	0	210582	0.954323	0.233218	1.02419	0.53307	0.931784	0.0821161
NM_001081148	Cyp2b23	cytochrome P450, family 2, subfamily b, polypeptide 23	0	243881	1.11861	0.349065	1.19882	0.140893	0.933092	0.558348
NM_001081170	Pacs2	phosphofurin acidic cluster sorting protein 2	0	217893	1.19229	0.00167123	1.27771	0.000113459	0.933142	0.138869
NM_001081361	Mosc1	moco sulphurase c-terminal domain containing 1	0	66112	0.97762	0.852386	0.938235	0.602062	1.04198	0.735767
NM_001081408	Agmat	agmatine ureohydrolase (agmatinase)	0	75986	1.08319	0.704679	0.997595	0.990861	1.0858	0.696273
NM_001082412	Mcart6	mitochondrial carrier triple repeat 6	0	67062	1.054	0.667516	0.846594	0.188525	1.24499	0.0914678
NM_001083887	Pars2	prolyl-trna synthetase, mitochondrial, (putative)	0	230577	1.11367	0.0573437	1.05091	0.351395	1.05972	0.279588
NM_001083929	Gpx3	glutathione peroxidase 3	0	14778	0.637998	0.00998383	0.655165	0.0139624	0.973797	0.859758
NM_001085410	1110020G09Rik	riken cdna 1110020g09 gene	0	68646	0.945435	0.730964	0.940044	0.704925	1.00573	0.971975
NM_001085497	Slc25a43	solute carrier family 25, member 43	0	194744	1.03459	0.422241	1.06972	0.125517	0.967161	0.430471
NM_001098230	Pdp1	pyruvate dehyrogenase phosphatase catalytic subunit 1	0	381511	1.12091	0.0182381	1.07659	0.102834	1.04116	0.353573
NM_001100182	Cyp2j12	cytochrome P450, family 2, subfamily j, polypeptide 12	0	242546	1.22117	0.287896	1.33153	0.137019	0.917122	0.638821
NM_001100183	Cyp4a29	cytochrome p450, family 4, subfamily a, polypeptide 29	0	230639	1.21309	0.192914	1.2319	0.162198	0.98473	0.914313
NM_001100184	Cyp2t4	cytochrome p450, family 2, subfamily t, polypeptide 4	0	384724	1.22992	0.100351	1.16332	0.21758	1.05725	0.640612
NM_001100185	Cyp4a30b	cytochrome p450, family 4, subfamily a, polypeptide 30b	0	435802	1.30694	0.223068	1.35821	0.167398	0.962258	0.856573
NM_001101445	Cyp4f17	cytochrome P450, family 4, subfamily f, polypeptide 17	0	208285	0.938795	0.637338	0.927594	0.575545	1.01207	0.928285
NM_001101467	Cyp2a22	cytochrome P450, family 2, subfamily a, polypeptide 22	0	233005	0.987175	0.946528	1.34575	0.141136	0.733549	0.126114
NM_001104531	Cyp2d11	cytochrome P450, family 2, subfamily d, polypeptide 11	0	545123	1.08125	0.713916	1.25756	0.292362	0.8598	0.481811
NM_001105201	Cyp26c1	cytochrome P450, family 26, subfamily c, polypeptide 1	0	546726	1.09014	0.557394	1.27185	0.118477	0.857131	0.302221
NM_001105667	Dtymk	deoxythymidylate kinase	0	21915	0.766075	1.72392e-05	0.655815	1.43565e-07	1.16813	0.00174244
NM_001111296	Sult2a1	sulfotransferase family 2a, dehydroepiandrosterone (dhea)-preferring, member 1	0	20859	1.30171	0.0494232	1.30705	0.046504	0.995915	0.973495
NM_001127330	Pparg	peroxisome proliferator activated receptor gamma	0	19016	1.20913	0.0106917	1.16544	0.0315238	1.03748	0.569426
NM_001128609	Dedd	death effector domain-containing	0	21945	1.23601	0.123942	1.05518	0.682331	1.17137	0.24046
NM_007381	Acadl	acetyl-Coenzyme A dehydrogenase, long-chain	0	11363	0.963096	0.215334	1.0063	0.830823	0.95707	0.152808
NM_007382	Acadm	acetyl-Coenzyme A dehydrogenase, medium chain	0	11364	0.999249	0.985988	1.02847	0.515484	0.971588	0.504518
NM_007383	Acads	acyl-Coenzyme A dehydrogenase, short chain	0	11409	1.15203	0.0524424	1.20681	0.0143909	0.954605	0.493386
NM_007393	Actb	actin beta, cytoplasmic	0	11461	1.10273	0.0395698	1.09727	0.0488759	1.00498	0.90865
NM_007437	Aldh3a2	aldehyde dehydrogenase family 3, subfamily a2	0	11671	1.091	0.536894	1.13342	0.378626	0.96257	0.785401
NM_007451	Slc25a5	solute carrier family 25 (mitochondrial carrier, adenine nucleotide translocator), member 5	0	11740	0.920091	0.054962	0.858202	0.00209779	1.07211	0.100833
NM_007452	Prdx3	peroxiredoxin 3	0	11757	0.917309	0.30488	0.99405	0.942146	0.922799	0.338109
NM_007472	Aqp1	aquaporin 1	0	11826	1.56379	9.89705e-05	1.63255	4.2559e-05	0.957877	0.593248
NM_007473	Aqp7	aquaporin 7	0	11832	1.06721	0.60538	1.07365	0.57289	0.994007	0.961703
NM_007474	Aqp8	aquaporin 8	0	11833	1.18313	0.593434	1.30116	0.407393	0.909291	0.761784
NM_007494	Ass1	argininosuccinate synthetase 1	0	11898	0.959019	0.30657	0.907045	0.0284345	1.0573	0.180484
NM_007505	Atp5a1	ATP synthase, H+ transporting, mitochondrial F1 complex, alpha subunit, isoform 1	0	11946	1.02809	0.68033	1.01048	0.87641	1.01743	0.796751
NM_007506	Atp5g1	ATP synthase, H+ transporting, mitochondrial F0 complex, subunit c (subunit 9), isoform 1	0	11951	1.21013	0.299475	1.1108	0.561292	1.08942	0.635058
NM_007507	Atp5k	ATP synthase, H+ transporting, mitochondrial F1F0 complex, subunit e	0	11958	1.04139	0.332822	0.984688	0.707736	1.05759	0.188863
NM_007512	Atpif1	ATPase inhibitory factor 1	0	11983	1.23142	1.67574e-05	1.19559	7.11672e-05	1.02997	0.34773
NM_007522	Bad	bcl-2 associated death promoter	0	12015	1.0033	0.962862	1.16351	0.049302	0.862302	0.0536755
NM_007523	Bak1	bcl2-antagonist/killer 1	0	12018	0.898332	0.0123677	0.89844	0.0124437	0.99988	0.997425
NM_007527	Bax	Bcl2-associated X protein	0	12028	1.14947	0.00228785	1.18448	0.000527006	0.970441	0.422508
NM_007533	Bckdha	branched chain ketoacid dehydrogenase E1, alpha polypeptide	0	12039	1.07406	0.163077	1.17243	0.0062412	0.916101	0.0933683
NM_007537	Bcl2l2	bcl2-like 2	0	12050	1.02373	0.647993	1.03735	0.478206	0.986874	0.796432
NM_007544	Bid	bh3 interacting domain death agonist	0	12122	0.941272	0.0489387	0.886272	0.000911873	1.06206	0.0499467
NM_007573	C1qbp	complement component 1, q subcomponent binding protein	0	12261	1.01949	0.576	0.977223	0.505732	1.04326	0.231309
NM_007597	Canx	calnexin	0	12330	1.19068	0.000841557	1.2208	0.000285435	0.975327	0.539156
NM_007608	Car5a	carbonic anhydrase 5a, mitochondrial	0	12352	1.13335	0.551621	1.10973	0.619656	1.02128	0.919627
NM_007609	Casp4	caspase 4, apoptosis-related cysteine peptidase	0	12363	0.872467	0.0159482	0.819242	0.00148138	1.06497	0.220233
NM_007610	Casp2	caspase 2	0	12366	0.846963	0.0112826	0.818156	0.00356376	1.03521	0.545058
NM_007611	Casp7	caspase 7	0	12369	0.978068	0.531215	0.883758	0.00369475	1.10671	0.0121897
NM_007621	Cbr2	carbonyl reductase 2	0	12409	1.04069	0.765126	0.847915	0.230208	1.22736	0.142466
NM_007678	Cebpa	CCAAT/enhancer binding protein alpha	0	12606	1.0522	0.723743	1.03169	0.828146	1.01988	0.890984
NM_007702	Cidea	cell death-inducing dna fragmentation factor, alpha subunit-like effector a	0	12683	1.32911	0.133356	1.3544	0.1117	0.981326	0.916809
NM_007747	Cox5a	cytochrome c oxidase, subunit Va	0	12858	1.071	0.0110126	1.03042	0.214127	1.03938	0.116655
NM_007748	Cox6a1	cytochrome c oxidase, subunit VI a, polypeptide 1	0	12861	0.989387	0.887905	0.98681	0.860792	1.00261	0.972505
NM_007749	Cox7c	cytochrome c oxidase, subunit VIIc	0	12867	1.02762	0.555829	0.943483	0.219988	1.08917	0.0817178
NM_007750	Cox8a	cytochrome c oxidase, subunit VIIIa	0	12868	1.07863	0.212895	1.05754	0.350021	1.01994	0.737435
NM_007751	Cox8b	cytochrome c oxidase, subunit VIIIb	0	12869	0.76565	0.00290655	0.4789	2.69074e-07	1.59877	2.75488e-05
NM_007757	Cpox	coproporphyrinogen oxidase	0	12892	0.978144	0.599041	0.89848	0.0225459	1.08866	0.0600399
NM_007760	Crat	carnitine acetyltransferase	0	12908	1.20185	0.000109837	1.22145	5.09104e-05	0.983952	0.628972
NM_007798	Ctsb	cathepsin b	0	13030	1.3634	7.46683e-07	1.60172	7.31267e-09	0.851207	0.000396136
NM_007806	Cyba	cytochrome b-245, alpha polypeptide	0	13057	1.09146	0.129963	1.22044	0.00303293	0.89432	0.0601769
NM_007808	Cycs	cytochrome c, somatic	0	13063	1.06085	0.608693	1.07587	0.527449	0.986039	0.902504
NM_007809	Cyp17a1	cytochrome P450, family 17, subfamily a, polypeptide 1	0	13074	1.16752	0.436836	1.35047	0.144636	0.864524	0.464205
NM_007810	Cyp19a1	cytochrome P450, family 19, subfamily a, polypeptide 1	0	13075	1.1782	0.237639	1.23612	0.134123	0.953149	0.722426
NM_007811	Cyp26a1	cytochrome P450, family 26, subfamily a, polypeptide 1	0	13082	0.956431	0.721696	1.20746	0.148707	0.792102	0.0806022
NM_007812	Cyp2a5	cytochrome P450, family 2, subfamily a, polypeptide 5	0	13087	1.02527	0.851163	1.24241	0.121304	0.825226	0.165789
NM_007814	Cyp2b19	cytochrome P450, family 2, subfamily b, polypeptide 19	0	13090	1.18411	0.533664	1.27328	0.377608	0.929966	0.787738
NM_007815	Cyp2c29	cytochrome P450, family 2, subfamily c, polypeptide 29	0	13095	1.13036	0.567871	1.08476	0.703375	1.04203	0.84687
NM_007817	Cyp2f2	cytochrome P450, family 2, subfamily f, polypeptide 2	0	13107	1.07277	0.724411	1.03249	0.872226	1.03901	0.847396
NM_007819	Cyp3a13	cytochrome P450, family 3, subfamily a, polypeptide 13	0	13113	1.4027	0.07685	1.25736	0.214769	1.11559	0.543291
NM_007822	Cyp4a14	cytochrome P450, family 4, subfamily a, polypeptide 14	0	13119	1.18588	0.281189	1.42859	0.0359891	0.830102	0.241361
NM_007823	Cyp4b1	cytochrome P450, family 4, subfamily b, polypeptide 1	0	13120	1.372	0.107706	1.51832	0.040533	0.903629	0.587764
NM_007824	Cyp7a1	cytochrome P450, family 7, subfamily a, polypeptide 1	0	13122	1.1994	0.244655	1.21739	0.210293	0.985218	0.921834
NM_007825	Cyp7b1	cytochrome P450, family 7, subfamily b, polypeptide 1	0	13123	1.28265	0.154421	1.33967	0.0994446	0.957435	0.795054
NM_007828	Dapk3	death-associated kinase 3	0	13144	0.948684	0.525501	0.905241	0.240188	1.04799	0.57143
NM_007829	Daxx	fas death domain-associated protein	0	13163	0.945472	0.294822	0.953489	0.37047	0.991591	0.871712
NM_007859	Dffb	dna fragmentation factor, beta subunit	0	13368	1.01651	0.680862	1.04923	0.23975	0.968812	0.430663
NM_007861	Dld	dihydrolipoamide dehydrogenase	0	13382	0.931174	0.155677	0.911765	0.0733227	1.02129	0.662499
NM_007931	Endog	endonuclease G	0	13804	0.913778	0.480575	1.02054	0.872323	0.895384	0.389834
NM_007980	Fabp2	fatty acid binding protein 2, intestinal	0	14079	0.999365	0.997273	1.38652	0.0978704	0.720771	0.0972907
NM_007981	Acsl1	acyl-Coenzyme A synthetase long-chain family member 1	0	14081	0.993814	0.812968	0.92107	0.00756744	1.07898	0.0118599
NM_007983	Faf1	fas-associated factor 1	0	14084	1.03857	0.348806	1.0123	0.758202	1.02595	0.521695
NM_007996	Fdx1	ferredoxin 1	0	14148	0.989525	0.718918	1.01011	0.730974	0.979622	0.485041
NM_007997	Fdxr	ferredoxin reductase	0	14149	1.08068	0.119194	1.11187	0.040698	0.97195	0.549883
NM_007998	Fech	ferrochelatase	0	14151	1.03987	0.466017	0.980176	0.706569	1.06091	0.277141
NM_008044	Fxn	frataxin	0	14297	0.96338	0.627617	0.862789	0.0724512	1.11659	0.166901
NM_008084	Gapdh	glyceraldehyde-3-phosphate dehydrogenase	0	14433	1.21138	0.00991791	1.31553	0.000904693	0.92083	0.212851
NM_008097	Gcdh	glutaryl-Coenzyme A dehydrogenase	0	270076	1.0774	0.247318	1.02217	0.726839	1.05404	0.407435
NM_008131	Glul	glutamate-ammonia ligase (glutamine synthase)	0	14645	1.02769	0.557076	0.995401	0.920491	1.03244	0.493692
NM_008133	Glud1	glutamate dehydrogenase 1	0	14661	0.913034	0.0440765	0.931425	0.104548	0.980255	0.630934
NM_008149	Gpam	glycerol-3-phosphate acyltransferase, mitochondrial	0	14732	0.833743	0.0920451	0.98723	0.899178	0.844527	0.114593
NM_008160	Gpx1	glutathione peroxidase 1	0	14775	1.07097	0.0305631	0.929364	0.0224648	1.15237	0.000275832
NM_008162	Gpx4	glutathione peroxidase 4	0	625249	1.14544	0.00280415	1.21476	0.000169866	0.942933	0.13121
NM_008181	Gsta1	glutathione s-transferase, alpha 1 (ya)	0	14857	1.43476	0.00581945	1.72318	0.00028724	0.832624	0.115274
NM_008182	Gsta2	glutathione s-transferase, alpha 2 (yc2)	0	14858	1.35526	0.0102878	1.68214	0.000222059	0.805675	0.0516841
NM_008183	Gstm2	glutathione s-transferase, mu 2	0	14863	1.92512	2.67937e-06	2.15652	4.96818e-07	0.892697	0.177447
NM_008184	Gstm6	glutathione s-transferase, mu 6	0	14867	1.27761	0.201255	1.16594	0.413373	1.09578	0.622838
NM_008185	Gstt1	glutathione s-transferase, theta 1	0	14871	0.854582	0.0984122	0.694651	0.00133655	1.23023	0.0358883
NM_008212	Hadh	hydroxyacyl-Coenzyme A dehydrogenase	0	15107	1.01498	0.780141	0.94418	0.291721	1.07499	0.19027
NM_008218	Hba-a1	hemoglobin alpha, adult chain 1	0	15122	0.911869	0.824216	0.928658	0.858512	0.981922	0.964929
NM_008220	Hbb-b1	hemoglobin, beta adult major chain	0	15129	1.02948	0.830972	1.28097	0.0876878	0.803671	0.126725
NM_008222	Hccs	holocytochrome c synthetase	0	15159	0.85464	0.00193988	0.871206	0.0046811	0.980984	0.638218
NM_008249	Tfb2m	transcription factor b2, mitochondrial	0	15278	1.00698	0.84854	0.916021	0.0299297	1.09929	0.0209019
NM_008254	Hmgcl	3-hydroxy-3-methylglutaryl-Coenzyme A lyase	0	15356	1.09645	0.0721662	1.14204	0.0147946	0.960083	0.40022
NM_008256	Hmgcs2	3-hydroxy-3-methylglutaryl-Coenzyme A synthase 2	0	15360	1.36487	0.0359442	1.30423	0.0666838	1.0465	0.73603
NM_008292	Hsd17b4	hydroxysteroid (17-beta) dehydrogenase 4	0	15488	0.945248	0.539826	0.951559	0.588104	0.993367	0.941774
NM_008293	Hsd3b1	hydroxysteroid dehydrogenase-1, delta<5>-3-beta	0	15492	1.14956	0.348232	1.36189	0.0514094	0.844096	0.258168
NM_008294	Hsd3b4	hydroxysteroid dehydrogenase-4, delta<5>-3-beta	0	15495	1.50013	0.000881148	1.85152	2.30091e-05	0.810218	0.0418337
NM_008295	Hsd3b5	hydroxysteroid dehydrogenase-5, delta<5>-3-beta	0	15496	1.26852	0.0737918	1.30448	0.0490986	0.972433	0.821808
NM_008301	Hspa2	heat shock protein 2	0	15512	1.05536	0.165588	1.16248	0.00140665	0.907852	0.0212129
NM_008302	Hsp90ab1	heat shock protein 90kda alpha (cytosolic), class b member 1	0	15516	0.979695	0.633309	1.0442	0.322393	0.938226	0.154021
NM_008303	Hspe1	heat shock protein 1 (chaperonin 10)	0	15528	0.968281	0.517701	0.88859	0.0310216	1.08968	0.10109
NM_008322	Idh2	isocitrate dehydrogenase 2 (NADP+), mitochondrial	0	269951	1.07318	0.260169	0.946921	0.379402	1.13334	0.0581139
NM_008323	Idh3g	isocitrate dehydrogenase 3 (NAD+), gamma	0	15929	1.11181	0.0252269	1.09842	0.0429734	1.01219	0.775223
NM_008441	Kif1b	kinesin family member 1B	0	16561	0.996846	0.923066	0.995707	0.895365	1.00114	0.9721
NM_008448	Kif5b	kinesin family member 5B	0	16573	1.02722	0.467864	1.01685	0.649258	1.0102	0.781781
NM_008476	Krt6a	keratin 6a	0	16687	0.866198	0.661243	0.909816	0.77258	0.952059	0.880432
NM_008490	Lcat	lecithin cholesterol acyltransferase	0	16816	1.09998	0.313043	1.13144	0.197375	0.972194	0.760646
NM_008513	Lrp5	low density lipoprotein receptor-related protein 5	0	16973	0.870138	0.521125	0.773741	0.246314	1.12459	0.587167
NM_008537	Amacr	alpha-methylacyl-CoA racemase	0	17117	1.1218	0.470984	1.17363	0.320246	0.95584	0.774904
NM_008574	Smcp	sperm mitochondria-associated cysteine-rich protein	0	17235	1.37083	0.17416	1.34615	0.198394	1.01833	0.935054
NM_008614	Mobp	myelin-associated oligodendrocytic basic protein	0	17433	1.40156	0.0604438	1.35434	0.0872776	1.03487	0.836899
NM_008617	Mdh2	malate dehydrogenase 2, NAD (mitochondrial)	0	17448	0.977697	0.609638	0.962794	0.395453	1.01548	0.727253
NM_008622	Mpv17	mpv17 transgene, kidney disease mutant	0	17527	1.10514	0.0495146	1.10922	0.042833	0.996318	0.937083
NM_008638	Mthfd2	methylenetetrahydrofolate dehydrogenase (NAD+ dependent), methenyltetrahydrofolate cyclohydrolase	0	17768	0.837424	6.53991e-05	0.723291	1.40838e-07	1.1578	0.00034931
NM_008650	Mut	methylmalonyl-Coenzyme A mutase	0	17850	0.985085	0.876831	0.897146	0.275123	1.09802	0.343978
NM_008698	Nipsnap1	4-nitrophenylphosphatase domain and non-neuronal snap25-like protein homolog 1 (c. elegans)	0	18082	1.1545	0.0184073	1.19264	0.00586092	0.968022	0.548987
NM_008705	Nme2	nucleoside-diphosphate kinase 2	0	18103	0.961306	0.599728	0.989914	0.892171	0.9711	0.695783
NM_008710	Nnt	nicotinamide nucleotide transhydrogenase	0	18115	1.12577	0.485384	1.10453	0.556981	1.01922	0.909796
NM_008712	Nos1	nitric oxide synthase 1, neuronal	0	18125	1.15154	0.499508	1.03798	0.857114	1.1094	0.617717
NM_008727	Npr1	natriuretic peptide receptor 1	0	18160	1.24384	0.000812027	1.37116	3.31466e-05	0.907144	0.0709368
NM_008743	Nthl1	nth (endonuclease III)-like 1	0	18207	1.12211	0.121155	1.0752	0.314523	1.04364	0.547881
NM_008769	Otc	ornithine transcarbamylase	0	18416	1.56807	0.059925	1.2726	0.287463	1.23217	0.354052
NM_008797	Pcx	pyruvate carboxylase	0	18563	1.24404	0.137041	1.30209	0.0780855	0.955417	0.745019
NM_008798	Pdcd1	programmed cell death 1	0	18566	1.34388	0.0184817	1.27411	0.0454157	1.05476	0.632084
NM_008799	Pdcd2	programmed cell death 2	0	18567	0.929539	0.0362593	0.881329	0.00154046	1.0547	0.111484
NM_008810	Pdha1	pyruvate dehydrogenase E1 alpha 1	0	18597	0.898744	0.328544	0.93455	0.530582	0.961686	0.715863
NM_008811	Pdha2	pyruvate dehydrogenase E1 alpha 2	0	18598	1.55208	0.0406688	1.15527	0.465942	1.34348	0.14938
NM_008819	Pemt	phosphatidylethanolamine N-methyltransferase	0	18618	0.941789	0.277259	0.846714	0.00825532	1.11229	0.0663356
NM_008831	Phb	prohibitin	0	18673	1.02593	0.522431	0.972076	0.480084	1.0554	0.19046
NM_008866	Lypla1	lysophospholipase 1	0	18777	1.01144	0.845537	0.932339	0.243738	1.08484	0.179641
NM_008869	Pla2g4a	phospholipase A2, group IVA (cytosolic, calcium-dependent)	0	18783	0.938224	0.113329	1.02312	0.551772	0.917021	0.0387386
NM_008898	Por	P450 (cytochrome) oxidoreductase	0	18984	1.1448	0.0889072	1.18528	0.0382923	0.965847	0.642855
NM_008904	Ppargc1a	peroxisome proliferative activated receptor, gamma, coactivator 1 alpha	0	19017	1.06505	0.679185	1.11139	0.49108	0.958298	0.779392
NM_008906	Ctsa	cathepsin a	0	19025	1.01171	0.833897	0.978496	0.696045	1.03394	0.55035
NM_008907	Ppia	peptidylprolyl isomerase a	0	268373	1.05663	0.384856	1.02965	0.640943	1.0262	0.679445
NM_008911	Ppox	protoporphyrinogen oxidase	0	19044	1.07863	0.167541	1.14663	0.0209578	0.940694	0.258334
NM_008948	Psmc3	proteasome (prosome, macropain) 26S subunit, ATPase 3	0	19182	1.02165	0.488569	0.999461	0.985938	1.02221	0.477914
NM_008991	Abcd3	ATP-binding cassette, sub-family d (ald), member 3	0	19299	1.15308	0.000366689	1.16576	0.000196255	0.989126	0.713462
NM_009093	Rps29	ribosomal protein s29	0	20090	0.921527	0.413923	1.0418	0.679013	0.884553	0.228016
NM_009171	Shmt1	serine hydroxymethyltransferase 1 (soluble)	0	20425	0.678425	1.70094e-06	0.565792	2.61295e-08	1.19907	0.00163469
NM_009187	Cox7a2l	cytochrome c oxidase subunit VIIa polypeptide 2-like	0	20463	1.10814	0.00494442	1.11981	0.00259929	0.989573	0.731959
NM_009205	Slc3a1	solute carrier family 3, member 1	0	20532	0.979172	0.900212	1.18662	0.318318	0.825174	0.265005
NM_009295	Stxbp1	syntaxin binding protein 1	0	20910	1.26356	1.70012e-05	1.37395	7.43184e-07	0.919657	0.0298775
NM_009338	Acat2	acetyl-Coenzyme A acetyltransferase 2	0	110460	0.929721	0.019862	0.868825	0.000229122	1.07009	0.0281301
NM_009360	Tfam	transcription factor A, mitochondrial	0	21780	0.975915	0.413777	0.957801	0.160176	1.01891	0.527576
NM_009437	Tst	thiosulfate sulfurtransferase, mitochondrial	0	22117	1.22332	0.000165518	1.2464	7.50234e-05	0.981484	0.62695
NM_009438	Rpl13a	ribosomal protein l13a	0	22121	1.05851	0.361069	1.04393	0.486477	1.01396	0.820813
NM_009448	Tuba1c	tubulin, alpha 1c	0	22146	1.16924	0.00528407	1.22378	0.000881479	0.955433	0.34126
NM_009463	Ucp1	uncoupling protein 1, mitochondrial	0	22227	0.94459	0.721962	1.08314	0.619035	0.872087	0.398902
NM_009464	Ucp3	uncoupling protein 3, mitochondrial	0	22229	0.995602	0.980002	0.9019	0.559958	1.10389	0.576599
NM_009466	Ugdh	udp-glucose dehydrogenase	0	22235	1.03483	0.489056	0.981653	0.706279	1.05418	0.293046
NM_009467	Ugt2b5	udp glucuronosyltransferase 2 family, polypeptide b5	0	22238	1.45682	0.141303	1.27347	0.331612	1.14397	0.583835
NM_009474	Uox	urate oxidase	0	22262	1.25172	0.314012	1.27828	0.272877	0.979222	0.923334
NM_009647	Ak3l1	adenylate kinase 3 alpha-like 1	0	11639	1.11838	0.6016	1.1291	0.571369	0.990505	0.964281
NM_009648	Akap1	A-kinase anchor protein 1	0	11640	0.97819	0.676348	0.963158	0.480393	1.01561	0.768955
NM_009653	Alas2	aminolevulinic acid synthase 2, erythroid	0	11656	1.10715	0.522879	1.14507	0.398285	0.966882	0.831279
NM_009656	Aldh2	aldehyde dehydrogenase 2, mitochondrial	0	11669	1.41175	0.00261826	1.65014	0.000138013	0.855533	0.112801
NM_009657	Aldoc	aldolase 3, c isoform	0	11676	0.779162	0.0555225	0.670437	0.00529877	1.16217	0.225794
NM_009679	Ap2m1	adaptor protein complex ap-2, mu1	0	11773	1.14072	0.002173	1.1563	0.00106186	0.98653	0.696166
NM_009700	Aqp4	aquaporin 4	0	11829	1.1762	0.281346	1.16468	0.310163	1.00989	0.946598
NM_009703	Araf	v-raf murine sarcoma 3611 viral oncogene homolog	0	11836	1.13755	0.0197467	1.17966	0.00483999	0.964302	0.462978
NM_009705	Arg2	arginase type II	0	11847	1.14739	0.367787	1.15512	0.345677	0.993307	0.964291
NM_009725	Atp5f1	ATP synthase, H+ transporting, mitochondrial F0 complex, subunit b, isoform 1	0	11950	1.03417	0.466554	0.937445	0.173865	1.10318	0.0483362
NM_009735	B2m	beta-2 microglobulin	0	12010	0.929214	0.1721	0.951042	0.340368	0.977048	0.654248
NM_009737	Bcat2	branched chain aminotransferase 2, mitochondrial	0	12036	1.08736	0.0530491	1.1159	0.0157668	0.974426	0.519425
NM_009739	Bckdk	branched chain ketoacid dehydrogenase kinase	0	12041	1.02375	0.62002	1.01376	0.772106	1.00986	0.835134
NM_009740	Bcl10	b-cell leukemia/lymphoma 10	0	12042	0.836854	0.0539692	0.913412	0.298728	0.916184	0.314469
NM_009741	Bcl2	B-cell leukemia/lymphoma 2	0	12043	0.983563	0.751742	0.961501	0.458035	1.02295	0.665588
NM_009743	Bcl2l1	Bcl2- like 1	0	12048	1.08033	0.138638	1.0263	0.603762	1.05265	0.312917
NM_009760	Bnip3	BCL2/adenovirus E1B 19kDa-interacting protein 1, NIP3	0	12176	1.82232	1.31004e-06	2.38256	2.32676e-08	0.76486	0.00190884
NM_009761	Bnip3l	BCL2/adenovirus E1B 19kDa-interacting protein 3-like	0	12177	1.21504	0.000328538	1.27846	4.1865e-05	0.950394	0.219116
NM_009775	Tspo	translocator protein	0	12257	1.08874	0.114464	1.07943	0.151908	1.00863	0.866279
NM_009804	Cat	catalase	0	12359	1.56598	2.36116e-06	2.00028	2.0831e-08	0.782879	0.000646027
NM_009807	Casp1	caspase 1	0	12362	1.30451	0.072931	1.39275	0.0306253	0.936644	0.637137
NM_009808	Casp12	caspase 12	0	12364	1.10634	0.275041	1.07328	0.439034	1.0308	0.737299
NM_009809	Casp14	caspase 14	0	12365	0.909084	0.805574	1.11901	0.77165	0.812401	0.593405
NM_009810	Casp3	caspase 3	0	12367	1.05879	0.0193423	1.02905	0.201038	1.0289	0.203114
NM_009811	Casp6	caspase 6	0	12368	1.13215	0.0390661	1.24613	0.00145797	0.908533	0.0987436
NM_009812	Casp8	caspase 8	0	12370	0.990009	0.864566	1.01467	0.804718	0.975693	0.676913
NM_009813	Casq1	calsequestrin 1	0	12372	0.999331	0.992684	0.900875	0.169849	1.10929	0.172391
NM_009897	Ckmt1	creatine kinase, mitochondrial 1, ubiquitous	0	12716	0.993331	0.972582	0.929232	0.707019	1.06898	0.732519
NM_009941	Cox4i1	cytochrome c oxidase subunit IV isoform 1	0	12857	1.05806	0.32185	1.06978	0.240442	0.98904	0.843462
NM_009942	Cox5b	cytochrome c oxidase, subunit Vb	0	12859	1.01932	0.628891	0.975756	0.536709	1.04465	0.279764
NM_009943	Cox6a2	cytochrome c oxidase, subunit VI a, polypeptide 2	0	12862	0.847477	0.10859	0.748855	0.0104763	1.1317	0.219364
NM_009944	Cox7a1	cytochrome c oxidase, subunit VIIa 1	0	12865	0.976456	0.609852	0.964139	0.437536	1.01277	0.784886
NM_009945	Cox7a2	cytochrome c oxidase, subunit VIIa 2	0	12866	0.706106	0.118366	0.850824	0.449997	0.829908	0.385208
NM_009948	Cpt1b	carnitine palmitoyltransferase 1b, muscle	0	12895	1.35368	0.00277773	1.27775	0.0103879	1.05943	0.488524
NM_009949	Cpt2	carnitine palmitoyltransferase 2	0	12896	1.07707	0.00976963	1.07673	0.0100038	1.00031	0.990037
NM_009955	Dpysl2	dihydropyrimidinase-like 2	0	12934	1.0977	0.000559065	1.06874	0.00614086	1.0271	0.206924
NM_009983	Ctsd	cathepsin d	0	13033	1.34478	4.92544e-07	1.61664	2.23384e-09	0.831839	5.90058e-05
NM_009989	Cyct	cytochrome c, testis	0	13067	1.09796	0.505329	1.1465	0.334958	0.957668	0.756086
NM_009991	Cyp11b2	cytochrome P450, family 11, subfamily b, polypeptide 2	0	13072	1.17701	0.283585	1.20706	0.219287	0.975107	0.865053
NM_009992	Cyp1a1	cytochrome P450, family 1, subfamily a, polypeptide 1	0	13076	0.978402	0.783173	0.784472	0.00871081	1.24721	0.0146936
NM_009993	Cyp1a2	cytochrome P450, family 1, subfamily a, polypeptide 2	0	13077	1.07229	0.674338	1.15056	0.403813	0.931976	0.671509
NM_009994	Cyp1b1	cytochrome P450, family 1, subfamily b, polypeptide 1	0	13078	0.867588	0.0145701	0.61262	4.26757e-07	1.41619	1.46102e-05
NM_009995	Cyp21a1	cytochrome P450, family 21, subfamily a, polypeptide 1	0	13079	1.27405	0.348951	1.31444	0.292788	0.969273	0.902132
NM_009996	Cyp24a1	cytochrome P450, family 24, subfamily a, polypeptide 1	0	13081	0.837532	0.525875	0.941793	0.828824	0.889295	0.673167
NM_009999	Cyp2b10	cytochrome p450, family 2, subfamily b, polypeptide 10	0	13088	1.23315	0.153075	1.29243	0.0864914	0.954132	0.738445
NM_010002	Cyp2c38	cytochrome P450, family 2, subfamily c, polypeptide 38	0	13097	1.03652	0.892585	1.25613	0.397816	0.825173	0.474198
NM_010007	Cyp2j5	cytochrome P450, family 2, subfamily j, polypeptide 5	0	13109	1.22933	0.177715	1.26575	0.128137	0.971228	0.842951
NM_010009	Cyp27b1	cytochrome P450, family 27, subfamily b, polypeptide 1	0	13115	1.19295	0.521048	1.19641	0.514354	0.997109	0.991522
NM_010010	Cyp46a1	cytochrome P450, family 46, subfamily a, polypeptide 1	0	13116	1.09915	0.666399	1.2647	0.29382	0.869095	0.524267
NM_010012	Cyp8b1	cytochrome P450, family 8, subfamily b, polypeptide 1	0	13124	1.12904	0.359573	1.14375	0.312531	0.987136	0.920733
NM_010015	Dad1	defender against cell death 1	0	13135	0.964224	0.747944	1.12673	0.302656	0.855774	0.185132
NM_010019	Dapk2	death-associated kinase 2	0	13143	0.811302	0.00393009	0.775822	0.000995704	1.04573	0.461293
NM_010022	Dbt	dihydrolipoamide branched chain transacylase E2	0	13171	0.846379	0.0010629	0.747018	7.32919e-06	1.13301	0.00753461
NM_010023	Dci	dodecenoyl-Coenzyme A delta isomerase (3,2 trans-enoyl-Coenyme A isomerase)	0	13177	1.03593	0.56832	0.937039	0.301107	1.10554	0.121328
NM_010060	Dnahc11	dynein, axonemal, heavy chain 11	0	13411	0.727222	0.0604525	0.579343	0.00398805	1.25525	0.164912
NM_010137	Epas1	endothelial pas domain protein 1	0	13819	1.05895	0.21049	1.05037	0.27855	1.00817	0.853991
NM_010174	Fabp3	fatty acid binding protein 3, muscle and heart	0	14077	0.959346	0.675197	0.905465	0.324413	1.05951	0.560877
NM_010209	Fh1	fumarate hydratase 1	0	14194	0.977	0.216083	0.993859	0.735571	0.983037	0.355915
NM_010223	Fkbp8	fk506 binding protein 8	0	14232	1.15221	0.0268114	1.21086	0.00521355	0.951562	0.394158
NM_010236	Fpgs	folylpolyglutamyl synthetase	0	14287	0.938677	0.602857	0.993364	0.956092	0.944947	0.641148
NM_010270	Mrps33	mitochondrial ribosomal protein S33	0	14548	1.07103	0.105165	1.01868	0.644965	1.05139	0.224758
NM_010274	Gpd2	glycerol-3-phosphate dehydrogenase 2	0	14571	0.986361	0.931504	1.09965	0.555091	0.896979	0.500361
NM_010292	Gck	glucokinase	0	103988	1.83652	0.098597	1.54945	0.221379	1.18527	0.625659
NM_010294	Gk2	glycerol kinase 2	0	14626	1.26881	0.116566	1.27368	0.11138	0.996182	0.978769
NM_010299	Gm2a	gm2 ganglioside activator protein	0	14667	1.29043	0.000807715	1.38624	0.00010128	0.930883	0.236181
NM_010325	Got2	glutamate oxaloacetate transaminase 2, mitochondrial	0	14719	1.0393	0.243388	1.04537	0.183316	0.994197	0.856145
NM_010343	Gpx5	glutathione peroxidase 5	0	14780	0.808175	0.237342	0.998872	0.994848	0.809088	0.239693
NM_010344	Gsr	glutathione reductase	0	14782	1.41373	4.2136e-06	1.89895	5.07524e-09	0.74448	2.06667e-05
NM_010357	Gsta4	glutathione s-transferase, alpha 4	0	14860	2.01431	1.49557e-06	2.861	1.76994e-08	0.704057	0.00089389
NM_010358	Gstm1	glutathione s-transferase, mu 1	0	14862	4.32406	4.04074e-10	6.01504	3.76082e-11	0.718874	0.0014335
NM_010359	Gstm3	glutathione s-transferase, mu 3	0	14864	1.23938	0.229422	1.28519	0.164521	0.964362	0.834045
NM_010360	Gstm5	glutathione s-transferase, mu 5	0	14866	1.22798	2.30716e-05	1.29821	2.08343e-06	0.945901	0.0961774
NM_010361	Gstt2	glutathione s-transferase, theta 2	0	14872	0.896284	0.0190639	0.824977	0.000467006	1.08644	0.0629316
NM_010362	Gsto1	glutathione s-transferase omega 1	0	14873	1.1291	0.0163895	1.12713	0.0176599	1.00176	0.968531
NM_010363	Gstz1	glutathione transferase zeta 1 (maleylacetoacetate isomerase)	0	14874	0.957068	0.377249	0.898971	0.0459855	1.06463	0.215198
NM_010368	Gusb	glucuronidase, beta	0	110006	1.02796	0.143711	1.06893	0.00261595	0.961672	0.0466689
NM_010431	Hif1a	hypoxia inducible factor 1, alpha subunit	0	15251	1.11212	0.0208351	1.15715	0.00331461	0.961087	0.340265
NM_010438	Hk1	hexokinase 1	0	15275	1.23282	4.34944e-05	1.33604	1.71539e-06	0.922748	0.0338204
NM_010477	Hspd1	heat shock protein 1 (chaperonin)	0	15510	0.909881	0.0304202	0.875265	0.00471198	1.03955	0.333581
NM_010479	Hspa1a	heat shock protein 1a	0	193740	0.986714	0.785939	0.965591	0.481114	1.02188	0.661185
NM_010481	Hspa9	heat shock protein 9	0	15526	1.06503	0.0450284	1.14573	0.000411315	0.92956	0.023492
NM_010664	Krt18	keratin 18	0	16668	0.957593	0.717695	1.05149	0.675581	0.910702	0.43976
NM_010669	Krt6b	keratin 6b	0	16688	1.01991	0.905826	1.08877	0.611639	0.936752	0.695843
NM_010839	Mtcp1	mature T-cell proliferation 1	0	17763	0.890471	0.0312949	0.806291	0.00069659	1.1044	0.0589201
NM_010863	Myo1b	myosin ib	0	17912	1.10525	0.030928	1.15839	0.00370638	0.954123	0.273741
NM_010885	Ndufa2	NADH dehydrogenase (ubiquinone) 1 alpha subcomplex, 2	0	17991	0.954382	0.102942	0.881685	0.000463744	1.08245	0.0111639
NM_010886	Ndufa4	NADH dehydrogenase (ubiquinone) 1 alpha subcomplex, 4	0	17992	1.02855	0.584962	1.07911	0.154993	0.953153	0.357727
NM_010887	Ndufs4	NADH dehydrogenase (ubiquinone) Fe-S protein 4	0	17993	1.18761	0.000996639	1.2114	0.000420467	0.980361	0.62728
NM_010888	Ndufs6	NADH dehydrogenase (ubiquinone) Fe-S protein 6	0	407785	1.06887	0.0678379	1.0557	0.128367	1.01248	0.71522
NM_010911	Nfs1	nitrogen fixation gene, yeast homolog 1	0	18041	1.05613	0.0615196	1.0828	0.0109855	0.975372	0.364938
NM_010922	Mrpl40	mitochondrial ribosomal protein l40	0	18100	1.00458	0.900042	0.976607	0.519276	1.02865	0.4436
NM_010926	Cox4nb	cox4 neighbor	0	18117	0.941982	0.569687	0.904577	0.346052	1.04135	0.698866
NM_010938	Nrf1	nuclear respiratory factor 1	0	18181	1.0925	0.123934	1.04324	0.443936	1.04722	0.405152
NM_010956	Ogdh	oxoglutarate dehydrogenase (lipoamide)	0	18293	1.18513	0.00884799	1.25355	0.00134277	0.945417	0.322794
NM_010957	Ogg1	8-oxoguanine DNA-glycosylase 1	0	18294	1.04063	0.0505366	1.00687	0.715069	1.03352	0.097191
NM_011017	Slc25a15	solute carrier family 25 (mitochondrial carrier; ornithine transporter), member 15	0	18408	0.803761	0.0113951	0.916441	0.256299	0.877045	0.0983196
NM_011050	Pdcd4	programmed cell death 4	0	18569	0.984657	0.851546	0.941432	0.469794	1.04591	0.588972
NM_011051	Pdcd6	programmed cell death 6	0	18570	0.935168	0.602314	0.945914	0.664985	0.988639	0.92882
NM_011052	Pdcd6ip	programmed cell death 6 interacting protein	0	18571	0.844733	0.423383	0.90517	0.633384	0.933232	0.740154
NM_011053	Pdcd11	programmed cell death protein 11	0	18572	0.900904	0.0118489	0.909475	0.0195107	0.990576	0.792607
NM_011069	Pex11b	peroxisomal biogenesis factor 11b	0	18632	1.07544	0.148823	1.06605	0.199813	1.00881	0.855552
NM_011099	Pkm2	pyruvate kinase, muscle	0	18746	1.49284	3.23521e-05	1.79292	7.15672e-07	0.832632	0.0123436
NM_011107	Pla2g1b	phospholipase A2, group IB, pancreas	0	18778	1.19015	0.308461	1.23136	0.227631	0.966533	0.838739
NM_011108	Pla2g2a	phospholipase A2, group IIA (platelets, synovial fluid)	0	18780	0.93589	0.645973	1.0521	0.724278	0.889548	0.421496
NM_011110	Pla2g5	phospholipase A2, group V	0	18784	1.09281	0.339865	1.14939	0.144873	0.950766	0.58219
NM_011144	Ppara	peroxisome proliferator activated receptor alpha	0	19013	1.25149	0.119159	1.28681	0.0836857	0.972553	0.838579
NM_011145	Ppard	peroxisome proliferator activator receptor delta	0	19015	1.23811	0.000176511	1.29888	2.77942e-05	0.95322	0.254133
NM_011172	Prodh	proline dehydrogenase	0	19125	0.786313	0.00209322	0.733072	0.000287804	1.07263	0.277057
NM_011288	Mrpl23	mitochondrial ribosomal protein L23	0	19935	1.01817	0.800111	0.979371	0.769606	1.03962	0.586781
NM_011327	Scp2	sterol carrier protein 2, liver	0	20280	1.0447	0.71869	0.947686	0.65853	1.10237	0.427131
NM_011341	Sdf4	stromal cell derived factor 4 (war: 45-kDa Ca-binding protein precursor)	0	20318	0.761955	0.000435807	0.771408	0.000633111	0.987746	0.831435
NM_011398	Slc25a14	solute carrier family 25 (mitochondrial carrier, brain), member 14	0	20523	1.13549	0.00155233	1.14629	0.000905943	0.990572	0.766742
NM_011399	Slc25a17	solute carrier family 25 (mitochondrial carrier; peroxisomal membrane protein), member 17	0	20524	1.03774	0.405474	1.015	0.735017	1.02241	0.61538
NM_011485	Star	steroidogenic acute regulatory protein	0	20845	1.10235	0.603014	0.960367	0.828308	1.14784	0.464361
NM_011506	Sucla2	succinate-Coenzyme A ligase, ADP-forming, beta subunit	0	20916	1.01883	0.526667	1.04642	0.138739	0.973633	0.36877
NM_011590	Timm17a	translocase of inner mitochondrial membrane 17a	0	21854	0.991636	0.788638	0.973544	0.398683	1.01858	0.559032
NM_011591	Timm17b	translocase of inner mitochondrial membrane 17b	0	21855	1.00722	0.885451	0.934034	0.188161	1.07836	0.14887
NM_011592	Timm44	translocase of inner mitochondrial membrane 44	0	21856	1.07419	0.0214679	1.15011	0.00023545	0.933992	0.0268403
NM_011638	Tfrc	transferrin receptor	0	22042	1.15295	0.0047013	1.23081	0.000283959	0.936746	0.137965
NM_011653	Tuba1a	tubulin, alpha 1a	0	22142	1.20955	0.00206745	1.33996	6.06342e-05	0.902677	0.0570357
NM_011660	Txn1	thioredoxin 1	0	22166	1.46596	0.034916	1.61771	0.0112771	0.906192	0.551779
NM_011671	Ucp2	uncoupling protein 2, mitochondrial	0	22228	1.42409	0.0308625	1.15784	0.330755	1.22996	0.177795
NM_011673	Ugcg	udp-glucose ceramide glucosyltransferase	0	22234	0.934172	0.25834	1.01261	0.830763	0.922536	0.185362
NM_011674	Ugt8a	udp galactosyltransferase 8a	0	22239	1.10951	0.579545	1.34229	0.132687	0.82658	0.317208
NM_011677	Ung	uracil-DNA glycosylase	0	22256	0.718165	4.41203e-08	0.58477	1.75625e-10	1.22812	7.13977e-06
NM_011690	Vars	valyl-trna synthetase	0	22321	0.866144	0.0406551	0.832464	0.012679	1.04046	0.538572
NM_011694	Vdac1	voltage-dependent anion channel 1	0	22333	1.06649	0.182521	1.18254	0.00311952	0.901863	0.0424213
NM_011695	Vdac2	voltage-dependent anion channel 2	0	22334	1.05892	0.174015	1.03419	0.412655	1.02391	0.561953
NM_011696	Vdac3	voltage-dependent anion channel 3	0	22335	1.03134	0.236531	0.977398	0.374122	1.05519	0.0508701
NM_011722	Dctn6	dynactin 6	0	22428	1.12506	0.0776543	1.14683	0.0445399	0.981021	0.759109
NM_011740	Ywhaz	tyrosine 3-monooxygenase/tryptophan 5-monooxygenase activation protein, zeta polypeptide (war: phospholipase 2A)	0	22631	1.06218	0.176509	1.15212	0.00555693	0.921935	0.0768933
NM_011802	Clpx	caseinolytic protease X	0	270166	1.02552	0.628047	1.08805	0.1218	0.94253	0.265589
NM_011826	Hax1	HCLS1 associated X-1	0	23897	0.95933	0.342646	0.96679	0.437201	0.992284	0.856839
NM_011834	Aadat	aminoadipate aminotransferase	0	23923	1.08425	0.68717	1.06455	0.755163	1.01851	0.927016
NM_011868	Peci	peroxisomal delta3, delta2-enoyl-coenzyme a isomerase	0	23986	1.057	0.016189	1.01833	0.377755	1.03797	0.0847068
NM_011883	Rnf13	ring finger protein 13	0	24017	1.14376	0.00442518	1.26715	4.87298e-05	0.90263	0.0205923
NM_011885	Mrps12	mitochondrial ribosomal protein S12	0	24030	1.07252	0.125499	1.02068	0.638888	1.05079	0.266469
NM_011922	Anxa10	annexin a10	0	26359	1.21874	0.173787	1.29277	0.0850332	0.942738	0.67409
NM_011988	Slc27a3	solute carrier family 27 (fatty acid transporter), member 3	0	26568	1.21021	0.0480659	1.17771	0.0836066	1.02759	0.758916
NM_011997	Casp8ap2	caspase 8 associated protein 2	0	26885	0.770659	0.000655406	0.77105	0.000665576	0.999493	0.993061
NM_012019	Aifm1	apoptosis-inducing factor, mitochondrion-associated 1	0	26926	0.990846	0.81508	1.00004	0.99909	0.990802	0.814198
NM_012021	Prdx5	peroxiredoxin 5 precursor	0	54683	1.11526	0.278578	1.13092	0.224749	0.986153	0.887068
NM_013479	Bcl2l10	Bcl2-like 10	0	12049	1.24539	0.130126	1.25451	0.118978	0.992729	0.957795
NM_013495	Cpt1a	carnitine palmitoyltransferase 1a, liver	0	12894	1.2096	0.0311952	1.24459	0.0158994	0.971887	0.721066
NM_013506	Eif4a2	eukaryotic translation initiation factor 4a2	0	13682	0.854539	0.0107669	0.840542	0.00598108	1.01665	0.756871
NM_013541	Gstp1	glutathione s-transferase, pi 1	0	14870	2.69925	1.37041e-09	3.44233	1.07674e-10	0.784136	0.00169187
NM_013556	Hprt	hypoxanthine guanine phosphoribosyl transferase	0	15452	1.0806	0.0216631	1.04372	0.171068	1.03534	0.260169
NM_013604	Mtx1	metaxin 1	0	17827	1.06214	0.258038	1.11251	0.0575649	0.954731	0.379528
NM_013614	Odc1	ornithine decarboxylase, structural 1	0	18263	1.20257	0.000219886	1.18899	0.000375299	1.01142	0.754114
NM_013671	Sod2	superoxide dismutase 2, mitochondrial	0	20656	1.01812	0.59493	0.972763	0.417385	1.04663	0.19093
NM_013677	Surf1	surfeit gene 1	0	20930	1.08995	0.0795437	1.0985	0.0586333	0.992215	0.864897
NM_013684	Tbp	tata box binding protein	0	21374	0.863875	0.00494669	0.890626	0.0186589	0.969964	0.487851
NM_013701	Ugt1a2	udp glucuronosyltransferase 1 family, polypeptide a2	0	22236	1.18132	0.341651	1.28944	0.156796	0.916154	0.612291
NM_013711	Txnrd2	thioredoxin reductase 2	0	26462	1.11674	0.00371486	1.14706	0.000777937	0.973563	0.400795
NM_013743	Pdk4	pyruvate dehydrogenase kinase, isoenzyme 4	0	27273	1.28506	0.182502	1.35124	0.115216	0.951026	0.781781
NM_013764	Dguok	deoxyguanosine kinase	0	27369	1.03893	0.347551	1.01251	0.755723	1.02609	0.522135
NM_013770	Slc25a10	solute carrier family 25 (mitochondrial carrier; dicarboxylate transporter), member 10	0	27376	0.912769	0.677015	1.26386	0.294899	0.722205	0.153878
NM_013771	Yme1l1	yme1-like 1 (s. cerevisiae)	0	27377	1.10274	0.0990487	1.13456	0.0396231	0.971954	0.612498
NM_013795	Atp5l	ATP synthase, H+ transporting, mitochondrial f0 complex, subunit g	0	27425	1.04013	0.363336	0.984886	0.720936	1.05609	0.214507
NM_013809	Cyp2g1	cytochrome P450, family 2, subfamily g, polypeptide 1	0	13108	1.08418	0.590315	1.07432	0.632548	1.00918	0.951162
NM_013820	Hk2	hexokinase 2	0	15277	1.04202	0.4867	1.1294	0.0553771	0.922632	0.185686
NM_013821	Hsd3b6	hydroxysteroid dehydrogenase-6, delta<5>-3-beta	0	15497	1.31148	0.0773302	1.38893	0.0373396	0.944235	0.68988
NM_013847	Gcat	glycine C-acetyltransferase (2-amino-3-ketobutyrate-coenzyme A ligase)	0	26912	0.96716	0.854278	0.678914	0.0502124	1.42457	0.0700183
NM_013851	Abca8b	ATP-binding cassette, sub-family a (abc1), member 8b	0	27404	1.16976	0.134011	1.37404	0.00687007	0.851332	0.124927
NM_013853	Abcf2	ATP-binding cassette, sub-family f (gcn20), member 2	0	27407	1.05549	0.0962901	1.0586	0.0812982	0.997056	0.923153
NM_013873	Sult4a1	sulfotransferase family 4a, member 1	0	29859	1.02257	0.841169	1.26548	0.0517051	0.808051	0.0742415
NM_013885	Clic4	chloride intracellular channel 4 (mitochondrial)	0	29876	1.14509	5.11913e-05	1.17622	8.97092e-06	0.973535	0.24847
NM_013895	Timm13	translocase of inner mitochondrial membrane 13 homolog (yeast)	0	30055	0.999259	0.989381	0.965742	0.534757	1.03471	0.543339
NM_013897	Timm8b	translocase of inner mitochondrial membrane 8 homolog b	0	30057	1.01515	0.884352	0.98448	0.879774	1.03116	0.76701
NM_013898	Timm8a1	translocase of inner mitochondrial membrane 8 homolog a1 (yeast)	0	30058	0.857786	0.00161125	0.710174	1.05961e-06	1.20785	0.000316963
NM_013899	Timm10	translocase of inner mitochondrial membrane 10 homolog (yeast)	0	30059	1.00396	0.924589	0.928272	0.0934977	1.08153	0.0791582
NM_013904	Hey2	hairy/enhancer-of-split related with YRPW motif 2	0	15214	1.0016	0.990509	1.18077	0.230154	0.848256	0.234395
NM_013930	Aass	aminoadipate-semialdehyde synthase	0	30956	1.46782	0.00488882	1.28056	0.0466818	1.14623	0.24461
NM_015729	Acox1	acyl-Coenzyme a oxidase 1, palmitoyl	0	11430	1.12246	0.00860489	1.16898	0.00115238	0.960204	0.292001
NM_015733	Casp9	caspase 9	0	12371	1.12878	0.002165	1.16833	0.000314169	0.966143	0.290867
NM_015751	Abce1	ATP-binding cassette, sub-family e (oabp), member 1	0	24015	0.947539	0.507762	0.89406	0.181428	1.05982	0.47586
NM_015810	Polg2	polymerase (DNA directed), gamma 2, accessory subunit	0	50776	1.0719	0.289308	1.09513	0.172431	0.97879	0.73805
NM_015829	Slc25a13	solute carrier family 25 (mitochondrial carrier; adenine nucleotide translocator), member 13	0	50799	1.08563	0.00528949	1.13095	0.000266479	0.959927	0.116549
NM_016688	Pdcd7	programmed cell death protein 7	0	50996	0.94559	0.0474996	0.976565	0.367896	0.968282	0.227552
NM_016702	Agxt	alanine-glyoxylate aminotransferase	0	11611	1.04833	0.759964	1.28156	0.126346	0.818014	0.208167
NM_016709	Auh	AU RNA-binding enoyl-coenzyme A hydratase	0	11992	1.03502	0.509073	1.10126	0.0807074	0.939846	0.243468
NM_016714	Nup50	nucleoporin 50	0	18141	1.00341	0.937672	0.956357	0.315609	1.0492	0.281723
NM_016755	Atp5j	ATP synthase, H+ transporting, mitochondrial F0 complex, subunit F	0	11957	0.943412	0.739822	0.93224	0.68947	1.01198	0.945733
NM_016763	Hsd17b10	hydroxysteroid (17-beta) dehydrogenase 10	0	15108	1.26961	0.000630968	1.2904	0.000370279	0.983891	0.760627
NM_016771	Sult1d1	sulfotransferase family 1d, member 1	0	53315	1.24215	0.135048	1.49714	0.0114392	0.829678	0.19282
NM_016772	Ech1	enoyl coenzyme A hydratase 1, peroxisomal	0	51798	1.07289	0.159245	1.0237	0.626295	1.04805	0.336543
NM_016774	Atp5b	ATP synthase, H+ transporting mitochondrial F1 complex, beta subunit	0	11947	1.15453	3.20429e-05	1.17004	1.3591e-05	0.986749	0.561014
NM_016778	Bok	bcl-2-related ovarian killer protein	0	51800	1.11642	0.0229944	0.969634	0.479655	1.15138	0.00594285
NM_016787	Bnip2	bcl2/adenovirus e1b interacting protein 1, nip2	0	12175	1.14286	0.000892327	1.17185	0.000220293	0.975268	0.427172
NM_016804	Mtx2	metaxin 2	0	53375	1.00588	0.822848	0.926101	0.0111691	1.08615	0.00730172
NM_016868	Hif3a	hypoxia inducible factor 3, alpha subunit	0	53417	1.28443	0.0375347	1.29072	0.0345442	0.995124	0.964336
NM_016870	Acsm3	acyl-Coenzyme A synthetase medium-chain family member 3	0	20216	1.21373	0.153129	1.26391	0.0899693	0.960293	0.755183
NM_016871	Tomm40	translocase of outer mitochondrial membrane 40 homolog	0	53333	1.13513	0.00451672	1.12506	0.00710451	1.00895	0.810666
NM_016895	Ak2	adenylate kinase 2	0	11637	0.966343	0.449442	0.906751	0.0451605	1.06572	0.171695
NM_016897	Timm23	translocase of inner mitochondrial membrane 23 homolog	0	53600	0.890562	0.0991306	0.891336	0.101409	0.999132	0.989541
NM_016917	Slc40a1	solute carrier family 40 (iron-regulated transporter), member 1	0	53945	1.94723	2.10066e-09	2.66932	2.30807e-11	0.729485	7.32051e-06
NM_016978	Oat	ornithine aminotransferase	0	18242	0.724711	0.000931617	0.598677	1.55196e-05	1.21052	0.0238389
NM_017366	Acadvl	acyl-Coenzyme A dehydrogenase, very long chain	0	11370	1.14716	0.0546962	1.17191	0.0300651	0.978879	0.746376
NM_017393	Clpp	caseinolytic protease, ATP-dependent, proteolytic subunit homolog	0	53895	0.7928	0.00757865	0.84089	0.0340588	0.942811	0.43228
NM_017399	Fabp1	fatty acid binding protein 1, liver	0	14080	1.14739	0.270037	1.25619	0.0791776	0.913389	0.460826
NM_017404	Mrpl39	mitochondrial ribosomal protein L39	0	27393	0.994207	0.904822	0.99983	0.997204	0.994377	0.907596
NM_017462	Polg	polymerase (DNA directed), gamma	0	18975	1.07892	0.214022	1.02522	0.674627	1.05238	0.395172
NM_017465	Sult2b1	sulfotransferase family, cytosolic, 2b, member 1	0	54200	1.34709	0.263696	1.39012	0.219217	0.969044	0.903555
NM_018751	Sult1c1	sulfotransferase family, cytosolic, 1c, member 1	0	20888	1.21809	0.430008	1.298	0.301468	0.938434	0.796967
NM_018815	Nup210	nucleoporin 210	0	54563	0.846779	0.0220838	0.867344	0.044134	0.97629	0.711263
NM_018818	Chm	choroidermia	0	12662	1.07022	0.0210755	1.08563	0.00747088	0.985803	0.586519
NM_018819	Brp44l	brain protein 44-like	0	55951	0.949751	0.148228	0.882557	0.00279812	1.07614	0.0481924
NM_018830	Asah2	N-acylsphingosine amidohydrolase 2	0	54447	1.12853	0.0182785	1.14751	0.00908699	0.983464	0.713174
NM_018887	Cyp39a1	cytochrome P450, family 39, subfamily a, polypeptide 1	0	56050	1.27205	0.240346	1.19586	0.376576	1.06371	0.756629
NM_019443	Ndufa1	NADH dehydrogenase (ubiquinone) 1 alpha subcomplex, 1	0	54405	1.05427	0.0174186	0.973925	0.193455	1.0825	0.00138723
NM_019464	Sh3glb1	SH3-domain GRB2-like B1 (endophilin)	0	54673	0.96891	0.573052	1.14326	0.0302582	0.847495	0.0103622
NM_019477	Acsl4	acyl-Coenzyme A synthetase long-chain family member 4	0	50790	1.16655	0.00478893	1.17147	0.00402586	0.995804	0.926485
NM_019502	Fxc1	fractured callus expressed transcript 1	0	14356	1.05435	0.201932	0.996904	0.938265	1.05762	0.178492
NM_019513	Car5b	carbonic anhydrase 5b, mitochondrial	0	56078	0.984182	0.634017	0.942094	0.0925938	1.04467	0.205398
NM_019546	Prodh2	proline dehydrogenase (oxidase) 2	0	56189	1.2683	0.173946	1.27832	0.16119	0.992164	0.962628
NM_019552	Abcb10	ATP-binding cassette, sub-family B, member 10	0	56199	1.02602	0.737679	1.02373	0.759688	1.00224	0.976681
NM_019573	Wwox	WW-domain oxidoreductase	0	80707	1.12685	0.359102	1.17212	0.228822	0.961381	0.758558
NM_019639	Ubc	ubiquitin c	0	22190	1.14963	0.000225939	1.15452	0.000174442	0.995763	0.877084
NM_019687	Slc22a4	solute carrier family 22 (organic cation transporter), member 4	0	30805	0.699043	0.000592059	0.718065	0.00108447	0.97351	0.735125
NM_019694	Letm1	leucine zipper-ef-hand containing transmembrane protein 1	0	56384	0.991526	0.910363	1.01065	0.888601	0.981082	0.800733
NM_019696	Cpxm1	carboxypeptidase X 1 (M14 family)	0	56264	1.14888	0.27901	1.14031	0.304507	1.00751	0.952258
NM_019698	Aldh18a1	aldehyde dehydrogenase 18 family, member A1	0	56454	0.93148	0.0352735	0.937406	0.0517083	0.993677	0.835698
NM_019736	Acot9	acyl-Coenzyme A thioesterase 9	0	56360	1.01917	0.412192	1.02882	0.227878	0.990627	0.681025
NM_019745	Pdcd10	programmed cell death 10	0	56426	0.978183	0.571778	0.952292	0.221937	1.02719	0.4931
NM_019746	Pdcd5	programmed cell death 5	0	56330	1.04863	0.276158	1.03342	0.444951	1.01472	0.731605
NM_019752	Htra2	htra serine peptidase 2	0	64704	0.959184	0.229501	0.958224	0.219168	1.001	0.976226
NM_019758	Mtch2	mitochondrial carrier homolog 2 (c. elegans)	0	56428	0.946771	0.279446	0.921374	0.115677	1.02756	0.583725
NM_019763	Spen	SPEN homolog, transcriptional regulator (Drosophila)	0	56381	1.17804	0.0101102	1.22111	0.00294414	0.964728	0.516692
NM_019779	Cyp11a1	cytochrome P450, family 11, subfamily a, polypeptide 1	0	13070	1.31949	0.166707	1.23	0.293217	1.07275	0.715712
NM_019811	Acss2	acyl-Coenzyme A synthetase short-chain family member 2	0	60525	0.891314	0.335045	0.865432	0.231084	1.02991	0.801365
NM_019818	Timm22	translocase of inner mitochondrial membrane 22 homolog	0	56322	1.07406	0.180946	1.03586	0.497041	1.03688	0.4853
NM_019823	Cyp2d22	cytochrome P450, family 2, subfamily d, polypeptide 22	0	56448	1.14127	0.334219	1.28815	0.077865	0.885976	0.3748
NM_019826	Ivd	isovaleryl coenzyme A dehydrogenase	0	56357	1.12633	0.00448738	1.07956	0.0444926	1.04333	0.2375
NM_019878	Sult1b1	sulfotransferase family 1b, member 1	0	56362	1.23225	0.146311	1.26686	0.103964	0.97268	0.840226
NM_019879	Suclg1	succinate-CoA ligase, GDP-forming, alpha subunit	0	56451	1.03979	0.0952984	1.01693	0.451055	1.02248	0.322624
NM_019880	Mtch1	mitochondrial carrier homolog 1	0	56462	1.20814	0.00305089	1.22429	0.00190385	0.986809	0.799539
NM_019913	Txn2	thioredoxin 2	0	56551	1.08616	0.134115	1.10427	0.0778525	0.983604	0.753458
NM_019921	Akap10	A kinase (PRKA) anchor protein 10	0	56697	1.17077	0.0453587	1.09753	0.212106	1.06674	0.378177
NM_019946	Mgst1	microsomal glutathione S-transferase 1	0	56615	1.40188	0.0561358	1.82077	0.00277093	0.769938	0.127768
NM_019966	Mlycd	malonyl-CoA decarboxylase	0	56690	0.905476	0.494159	0.905411	0.493852	1.00007	0.9996
NM_020010	Cyp51	cytochrome P450, family 51	0	13121	1.04299	0.691249	0.940356	0.563244	1.10915	0.33642
NM_020046	Dhodh	dihydroorotate dehydrogenase	0	56749	0.975055	0.5674	0.898503	0.0283591	1.0852	0.0812518
NM_020520	Slc25a20	solute carrier family 25 (mitochondrial carnitine/acylcarnitine translocase), member 20	0	57279	1.07343	0.00748132	1.16462	1.63911e-05	0.921702	0.00306731
NM_020557	Cmpk2	cytidine monophosphate (UMP-CMP) kinase 2, mitochondrial	0	22169	0.7561	0.000807236	0.738678	0.000426275	1.02359	0.717683
NM_020559	Alas1	aminolevulinic acid synthase 1	0	11655	1.12894	0.276894	1.17754	0.150708	0.958721	0.69909
NM_020560	Mrps31	mitochondrial ribosomal protein S31	0	57312	1.01794	0.71861	0.959164	0.403873	1.06127	0.240765
NM_020564	Sult5a1	sulfotransferase family 5a, member 1	0	57429	1.05247	0.618964	1.03756	0.71925	1.01437	0.889088
NM_020565	Sult3a1	sulfotransferase family 3a, member 1	0	57430	1.07659	0.645486	1.05461	0.739737	1.02084	0.897272
NM_020582	Atp5j2	ATP synthase, H+ transporting, mitochondrial F0 complex, subunit f, isoform 2	0	57423	1.0521	0.541304	0.977376	0.781774	1.07645	0.379706
NM_020615	Atp5c1	ATP synthase, H+ transporting, mitochondrial F1 complex, gamma polypeptide 1	0	11949	0.956287	0.30578	0.931052	0.113008	1.0271	0.534162
NM_021028	Tk2	thymidine kinase 2, mitochondrial	0	57813	1.11778	0.00977524	1.13755	0.0039982	0.982616	0.637777
NM_021272	Fabp7	fatty acid binding protein 7, brain	0	12140	1.06022	0.604075	1.22151	0.0934442	0.867962	0.221509
NM_021273	Ckb	creatine kinase, brain	0	12709	1.05957	0.313731	0.877994	0.0357547	1.20681	0.00511555
NM_021282	Cyp2e1	cytochrome P450, family 2, subfamily e, polypeptide 1	0	13106	1.21426	0.55742	1.57691	0.182246	0.770026	0.432401
NM_021296	Grpel2	GrpE-like 2, mitochondrial	0	17714	0.965464	0.325834	0.949923	0.160104	1.01636	0.644679
NM_021299	Ak3	adenylate kinase 3	0	56248	1.07803	0.132633	1.05264	0.292262	1.02412	0.618053
NM_021330	Acp1	acid phosphatase 1, soluble	0	11431	0.83572	0.236988	1.04001	0.790149	0.803566	0.155193
NM_021451	Pmaip1	phorbol-12-myristate-13-acetate-induced protein 1	0	58801	1.14041	0.416457	1.13052	0.447225	1.00875	0.9564
NM_021507	Sqrdl	sulfide quinone reductase-like (yeast)	0	59010	1.13896	0.275609	1.26606	0.0605757	0.899612	0.371327
NM_021515	Ak1	adenylate kinase 1	0	11636	1.14975	0.0637342	1.06976	0.343198	1.07478	0.312015
NM_021556	Mrps30	mitochondrial ribosomal protein S30	0	59054	1.09535	0.173494	1.16343	0.0332075	0.941484	0.356941
NM_021611	Myl10	myosin, light chain 10, regulatory	0	59310	1.10464	0.440001	1.27297	0.0766458	0.867764	0.277209
NM_022026	Aqp9	aquaporin 9	0	64008	1.09428	0.437274	1.22863	0.0911743	0.890647	0.322026
NM_022032	Perp	p53 apoptosis effector related to Pmp22	0	64058	0.87546	0.395747	0.88386	0.429564	0.990496	0.95062
NM_022033	Oxct2a	3-oxoacid CoA transferase 2A	0	64059	1.16093	0.280873	1.18852	0.215703	0.976781	0.861861
NM_022434	Cyp4f14	cytochrome P450, family 4, subfamily f, polypeptide 14	0	64385	1.19646	0.264237	1.48689	0.0236433	0.80467	0.181318
NM_022816	Acot10	acyl-Coenzyme A thioesterase 10	0	64833	1.01863	0.745491	1.01433	0.802239	1.00424	0.940588
NM_023040	Gfer	growth factor, erv1 (s. cerevisiae)-like (augmenter of liver regeneration)	0	11692	0.962602	0.678996	0.922986	0.390073	1.04292	0.648434
NM_023144	Nono	non-pou-domain-containing, octamer binding protein	0	53610	0.932688	0.0437371	0.983742	0.605753	0.948103	0.110488
NM_023172	Ndufb9	NADH dehydrogenase (ubiquinone) 1 beta subcomplex, 9	0	66218	0.978641	0.686934	0.973236	0.613298	1.00555	0.917401
NM_023175	Nit2	nitrilase family, member 2	0	52633	1.03317	0.294312	1.0338	0.285797	0.99939	0.983982
NM_023202	Ndufa7	NADH dehydrogenase (ubiquinone) 1 alpha subcomplex, 7 (B14.5a)	0	66416	1.025	0.493413	1.0296	0.420249	0.99553	0.900133
NM_023211	Usmg5	usmg5	0	66477	1.08454	0.043286	1.01834	0.622169	1.06501	0.105041
NM_023231	Stoml2	stomatin (epb7.2)-like 2	0	66592	0.876562	0.074754	0.864589	0.0521723	1.01385	0.842001
NM_023232	Diablo	direct IAP binding protein with low PI	0	66593	1.21137	0.174905	1.29749	0.0738373	0.933625	0.614914
NM_023260	Mrps34	mitochondrial ribosomal protein S34	0	79044	0.997814	0.963718	0.926327	0.130262	1.07717	0.140574
NM_023331	Mrpl46	mitochondrial ribosomal protein l46	0	67308	1.00072	0.980773	0.957097	0.158289	1.04558	0.15214
NM_023341	Cabc1	chaperone, ABC1 activity of bc1 complex like	0	67426	1.1272	0.233316	1.04911	0.624334	1.07443	0.466231
NM_023374	Sdhb	succinate dehydrogenase Ip subunit	0	67680	1.0639	0.146048	1.02336	0.572989	1.03961	0.348826
NM_023480	Fahd1	fumarylacetoacetate hydrolase domain containing 1	0	68636	0.999578	0.993327	0.872699	0.017495	1.14539	0.017774
NM_023523	Pecr	peroxisomal trans-2-enoyl-coa reductase	0	111175	1.03686	0.299747	1.00939	0.784295	1.02721	0.437106
NM_023538	Agk	acylglycerol kinase	0	69923	0.986157	0.545748	0.940861	0.0186447	1.04814	0.0578322
NM_023595	Dut	deoxyuridine triphosphatase	0	110074	0.91761	0.528641	0.879887	0.353269	1.04287	0.756845
NM_023637	Sars2	seryl-aminoacyl-tRNA synthetase 2	0	71984	1.09532	0.219311	1.05978	0.424637	1.03354	0.647069
NM_023644	Mccc1	methylcrotonoyl-Coenzyme A carboxylase 1 (alpha)	0	72039	1.07816	0.482593	1.07312	0.509693	1.00469	0.964808
NM_023646	Dnaja3	DnaJ (Hsp40) homolog, subfamily A, member 3	0	83945	0.945332	0.112613	1.08024	0.0366946	0.875112	0.00157556
NM_023732	Abcb6	ATP-binding cassette, sub-family B (MDR/TAP), member 6	0	74104	1.43887	2.807e-07	1.73772	2.60739e-09	0.828025	0.000186991
NM_023737	Ehhadh	L-specific multifunctional beta-oxdiation protein	0	74147	1.18954	0.207972	1.2171	0.157811	0.977357	0.863526
NM_023842	Dsp	desmoplakin	0	109620	1.01429	0.94676	1.17527	0.452649	0.863027	0.492451
NM_024174	Mrps23	mitochondrial ribosomal protein S23	0	64656	1.10242	0.107065	1.04269	0.469555	1.05728	0.339318
NM_024177	Mrpl38	mitochondrial ribosomal protein L38	0	60441	1.11594	0.0633466	1.18787	0.00748408	0.939447	0.266715
NM_024178	Alg14	asparagine-linked glycosylation 14 homolog (yeast)	0	66789	1.02114	0.691161	0.997981	0.969283	1.0232	0.663302
NM_024188	Oxct1	3-oxoacid CoA transferase 1	0	67041	0.867433	3.98637e-05	0.765911	5.82114e-08	1.13255	0.000134465
NM_024197	Ndufa10	NADH dehydrogenase (ubiquinone) 1 alpha subcomplex 10	0	67273	0.98303	0.589251	0.97625	0.451022	1.00694	0.826278
NM_024200	Mfn1	mitofusin 1	0	67414	1.0865	0.022923	1.1543	0.000714872	0.941265	0.0814037
NM_024208	Echdc3	enoyl coenzyme a hydratase domain containing 3	0	67856	1.16885	0.389979	1.18256	0.356701	0.988409	0.947961
NM_024211	Slc25a11	solute carrier family 25 (mitochondrial carrier; oxoglutarate carrier), member 11	0	67863	1.01452	0.540551	0.975419	0.298198	1.04009	0.111582
NM_024214	Tomm20	translocase of outer mitochondrial membrane 20 homolog	0	67952	0.824398	0.38475	0.883668	0.574107	0.932927	0.751262
NM_024220	Ndufc2	NADH dehydrogenase (ubiquinone) 1, subcomplex unknown, 2	0	68197	0.98629	0.608802	0.940353	0.0373064	1.04885	0.094476
NM_024221	Pdhb	pyruvate dehydrogenase (lipoamide) beta	0	68263	0.992066	0.900732	0.989877	0.87344	1.00221	0.9724
NM_024227	Mrpl28	mitochondrial ribosomal protein l28	0	68611	1.05356	0.13786	0.999	0.976186	1.05461	0.131132
NM_024233	Rexo2	REX2, RNA exonuclease 2 homolog (S. cerevisiae)	0	104444	1.12693	0.070616	1.13445	0.0581155	0.993366	0.91383
NM_024248	Cars2	cysteinyl-trna synthetase 2 (mitochondrial)(putative)	0	71941	1.01376	0.634721	1.01184	0.682094	1.0019	0.947128
NM_024255	Hsdl2	hydroxysteroid dehydrogenase like 2	0	72479	0.988698	0.923382	0.956001	0.704219	1.0342	0.776315
NM_024257	Hdhd3	haloacid dehalogenase-like hydrolase domain containing 3	0	72748	1.11682	0.0231579	1.19534	0.00122877	0.934314	0.135616
NM_024264	Cyp27a1	cytochrome P450, family 27, subfamily a, polypeptide 1	0	104086	1.10512	0.0749828	1.12343	0.0424275	0.983699	0.754058
NM_024273	4930455C21Rik	riken cdna 4930455c21 gene	0	76916	1.14046	0.0602771	1.04411	0.508754	1.09228	0.188958
NM_024406	Fabp4	fatty acid binding protein 4, adipocyte	0	11770	0.567802	3.33478e-05	0.416294	3.86027e-07	1.36395	0.00424535
NM_024471	Lias	lipoic acid synthetase	0	79464	1.00326	0.898531	0.965949	0.190928	1.03863	0.155321
NM_024478	Grpel1	GrpE-like 1, mitochondrial	0	17713	1.19995	3.81331e-05	1.2072	2.80167e-05	0.993996	0.838039
NM_025292	Synj2bp	synaptojanin 2 binding protein	0	24071	1.14693	0.260189	1.25608	0.0729428	0.913105	0.44845
NM_025297	Mecr	mitochondrial trans-2-enoyl-coa reductase	0	26922	1.00652	0.898492	0.979344	0.682882	1.02775	0.593124
NM_025300	Mrpl15	mitochondrial ribosomal protein L15	0	27395	1.05256	0.507053	1.03809	0.626746	1.01394	0.856486
NM_025301	Mrpl17	mitochondrial ribosomal protein L17	0	27397	1.33179	0.00224096	1.39174	0.000777731	0.956921	0.56337
NM_025302	Mrpl2	mitochondrial ribosomal protein L2	0	27398	1.07187	0.355582	1.06703	0.386729	1.00453	0.951092
NM_025305	Mrps7	mitchondrial ribosomal protein S7	0	50529	1.02291	0.515249	1.02588	0.464031	0.997103	0.932986
NM_025313	Atp5d	ATP synthase, H+ transporting, mitochondrial f1 complex, delta subunit	0	66043	1.12068	0.0391468	1.17401	0.00683965	0.954572	0.363541
NM_025316	Ndufb5	NADH dehydrogenase (ubiquinone) 1 beta subcomplex, 5	0	66046	1.15912	0.0124651	1.13703	0.0253034	1.01942	0.708787
NM_025317	Mrpl54	mitochondrial ribosomal protein l54	0	66047	1.04418	0.456975	0.993905	0.915243	1.05059	0.397538
NM_025321	Sdhc	succinate dehydrogenase complex, subunit C, integral membrane protein	0	66052	0.986026	0.778944	0.983085	0.733865	1.00299	0.952426
NM_025337	Akr7a5	aldo-keto reductase family 7, member a5 (aflatoxin aldehyde reductase)	0	110198	1.08263	0.237588	0.998359	0.979913	1.08441	0.228586
NM_025352	Uqcrq	ubiquinol-cytochrome c reductase, complex III subunit VII	0	22272	0.95709	0.256107	0.939797	0.117149	1.0184	0.629003
NM_025358	Ndufa9	NADH dehydrogenase (ubiquinone) 1 alpha subcomplex, 9	0	66108	1.0229	0.641688	0.988744	0.815433	1.03455	0.487714
NM_025369	Mrps36	mitochondrial ribosomal protein s36	0	66128	1.05865	0.172879	0.989672	0.796258	1.06969	0.112348
NM_025379	Cox7b	cytochrome c oxidase subunit VIIb	0	66142	1.07005	0.161795	1.01182	0.800254	1.05755	0.241465
NM_025387	Tmem14c	transmembrane protein 14c	0	66154	1.06422	0.169024	0.995366	0.914846	1.06917	0.141766
NM_025394	Tomm7	translocase of outer mitochondrial membrane 7 homolog (yeast)	0	66169	1.14344	0.0952848	1.05006	0.52183	1.08893	0.272215
NM_025407	Uqcrc1	ubiquinol-cytochrome c reductase core protein 1	0	22273	1.15993	0.0407662	1.13278	0.0780793	1.02397	0.720795
NM_025430	Mrpl35	mitochondrial ribosomal protein l35	0	66223	0.940339	0.216193	0.864832	0.00950291	1.08731	0.100993
NM_025434	Mrps28	mitochondrial ribosomal protein S28	0	66230	0.986493	0.787509	0.903532	0.0621783	1.09182	0.100281
NM_025440	Mrps16	mitochondrial ribosomal protein S16	0	66242	1.01368	0.680714	0.878853	0.00174124	1.15342	0.000823719
NM_025450	Mrps17	mitochondrial ribosomal protein S17	0	66258	0.856755	0.0584039	0.810253	0.0147139	1.05739	0.464809
NM_025460	Tmem126a	transmembrane protein 126a	0	66271	1.04545	0.396058	0.951648	0.345775	1.09857	0.0873302
NM_025461	Cox16	COX16 cytochrome c oxidase assembly homolog (S. cerevisiae)	0	66272	0.842646	0.246155	1.01396	0.922984	0.831045	0.212101
NM_025474	Mrps14	mitochondrial ribosomal protein S14	0	64659	0.809646	0.246524	1.12392	0.513059	0.720374	0.0828145
NM_025485	Mrps22	ribosomal protein, mitochondrial, S22	0	64655	0.968385	0.279309	0.960266	0.178221	1.00845	0.771575
NM_025500	Mrpl37	mitochondrial ribosomal protein L37	0	56280	1.06394	0.222297	1.0605	0.245916	1.00324	0.947491
NM_025523	Ndufc1	NADH dehydrogenase (ubiquinone) 1, subcomplex unknown, 1	0	66377	1.07591	0.036354	0.995494	0.886825	1.08078	0.0278754
NM_025526	Iscu	iscu iron-sulfur cluster scaffold homolog (e. coli)	0	66383	1.05755	0.0967466	0.96869	0.325881	1.09173	0.0152867
NM_025529	Nudt8	nudix (nucleoside diphosphate linked moiety x)-type motif 8	0	66387	1.04597	0.386033	1.06804	0.212228	0.979333	0.6833
NM_025537	Tsfm	Ts translation elongation factor	0	66399	0.909431	0.091533	0.913206	0.104886	0.995866	0.93753
NM_025544	Mrps15	mitochondrial ribosomal protein S15	0	66407	0.945781	0.142556	0.952445	0.19527	0.993004	0.846631
NM_025547	Mterfd1	MTERF domain containing 1	0	66410	0.990705	0.73838	0.950141	0.0857377	1.04269	0.151846
NM_025553	Mrpl11	mitochondrial ribosomal protein L11	0	66419	1.00227	0.965563	0.96155	0.460699	1.04235	0.435805
NM_025558	Cyb5b	cytochrome b5 type b	0	66427	1.17149	0.00524276	1.17937	0.00401845	0.993312	0.887685
NM_025562	Fis1	fission 1 (mitochondrial outer membrane) homolog (yeast)	0	66437	1.07421	0.0143292	1.07041	0.0186241	1.00354	0.8899
NM_025567	Cyc1	cytochrome c-1	0	66445	1.02581	0.469828	0.985656	0.679688	1.04074	0.264918
NM_025569	Mgst3	microsomal glutathione s-transferase 3	0	66447	1.09066	0.0563298	1.16276	0.00320717	0.937992	0.145214
NM_025570	Mrpl20	mitochondrial ribosomal protein L20	0	66448	1.09472	0.19239	1.03212	0.638132	1.06065	0.386482
NM_025571	Magmas	mitochondria-associated granulocyte macrophage CSF signaling molecule	0	66449	1.05711	0.0629412	0.989557	0.705277	1.06827	0.0313448
NM_025574	Pigy	phosphatidylinositol glycan anchor biosynthesis, class y	0	66459	1.07429	0.309453	1.0432	0.542808	1.0298	0.671339
NM_025576	Ptpmt1	protein tyrosine phosphatase, mitochondrial 1	0	66461	0.992337	0.816828	0.94068	0.0842647	1.05491	0.125785
NM_025578	Mrps25	mitochondrial ribosomal protein S25	0	64658	0.944175	0.445877	0.964647	0.630317	0.978778	0.773539
NM_025591	Fam136a	family with sequence similarity 136, member A	0	66488	1.04456	0.539423	1.01639	0.817701	1.02771	0.698988
NM_025595	Mrpl51	mitochondrial ribosomal protein L51	0	66493	0.951441	0.514718	0.976321	0.752111	0.974517	0.733759
NM_025596	Prelid1	preli domain containing 1	0	66494	1.06858	0.187855	1.13712	0.019115	0.939722	0.215061
NM_025597	Ndufb3	NADH dehydrogenase (ubiquinone) 1 beta subcomplex 3	0	66495	1.07188	0.0655361	0.965909	0.331266	1.10972	0.0102933
NM_025606	Mrpl16	mitochondrial ribosomal protein L16	0	94063	0.982143	0.559999	0.962127	0.223188	1.0208	0.506311
NM_025623	Nipsnap3b	nipsnap homolog 3B (C. elegans)	0	66536	0.935836	0.238424	0.940362	0.272369	0.995187	0.929573
NM_025628	Cox6b1	cytochrome c oxidase, subunit VIb polypeptide 1	0	110323	1.08896	0.0758065	1.05361	0.256751	1.03355	0.466259
NM_025633	Metapl1	methionine aminopeptidase-like 1	0	66559	1.17083	0.008759	1.40318	2.15327e-05	0.834416	0.00372828
NM_025641	Uqcrh	ubiquinol cytochrome c reductase hinge protein	0	66576	1.09264	0.0534927	1.08856	0.0628095	1.00375	0.929406
NM_025650	Uqcr	ubiquinol-cytochrome c reductase subunit	0	66594	1.07317	0.17948	1.01764	0.730192	1.05456	0.304568
NM_025708	Tmem186	transmembrane protein 186	0	66690	0.939206	0.150177	0.930189	0.101471	1.00969	0.817069
NM_025710	Uqcrfs1	ubiquinol-cytochrome c reductase, Rieske iron-sulfur polypeptide 1	0	66694	1.03066	0.640329	0.974837	0.692998	1.05727	0.394183
NM_025711	Aspn	asporin	0	66695	1.23555	0.0352722	1.19637	0.0673877	1.03275	0.724085
NM_025784	Bcs1l	bcs1-like (yeast)	0	66821	1.00818	0.923958	1.03844	0.659859	0.970864	0.729649
NM_025790	Acot13	acyl-Coenzyme A thioesterase 13	0	66834	1.08271	0.0150743	1.08105	0.0166856	1.00154	0.957235
NM_025794	Etfdh	electron transferring flavoprotein, dehydrogenase	0	66841	0.989952	0.693922	0.919785	0.00590804	1.07629	0.0124871
NM_025797	Cyb5	cytochrome b-5	0	109672	1.37671	5.00692e-08	1.5671	1.04985e-09	0.87851	0.000400451
NM_025822	Rsrc1	argenine/serine-rich coiled-coil 1	0	66880	1.02214	0.395838	1.01717	0.506699	1.00489	0.847784
NM_025826	Acadsb	acyl-Coenzyme A dehydrogenase, short/branched chain	0	66885	1.00048	0.987917	0.977703	0.479664	1.02329	0.470603
NM_025827	Lonp2	ion peptidase 2, peroxisomal	0	66887	1.07615	0.0719647	1.0106	0.781696	1.06487	0.116873
NM_025835	Pccb	propionyl Coenzyme A carboxylase, beta polypeptide	0	66904	0.984998	0.553457	0.922505	0.00691188	1.06774	0.0214227
NM_025843	Ndufb7	NADH dehydrogenase (ubiquinone) 1 beta subcomplex, 7	0	66916	1.10729	0.108967	1.09021	0.167978	1.01566	0.796203
NM_025848	Sdhd	succinate dehydrogenase complex, subunit d, integral membrane protein	0	66925	0.95088	0.0307526	0.894373	0.00015405	1.06318	0.0115586
NM_025862	Acad8	acyl-Coenzyme A dehydrogenase family, member 8	0	66948	0.801424	0.18064	0.757593	0.0999386	1.05786	0.724256
NM_025877	Slc25a23	solute carrier family 25 (mitochondrial carrier; phosphate carrier), member 23	0	66972	1.08651	0.472288	1.20289	0.124399	0.903253	0.3807
NM_025878	Mrps18b	mitochondrial ribosomal protein S18B	0	66973	0.92025	0.0126306	0.935973	0.0379436	0.983201	0.561586
NM_025927	Mrpl45	mitochondrial ribosomal protein l45	0	67036	1.14715	0.204873	1.13163	0.250472	1.01372	0.896368
NM_025946	Romo1	reactive oxygen species modulator 1	0	67067	1.25374	0.000396585	1.18127	0.00381882	1.06135	0.225522
NM_025961	Gatm	glycine amidinotransferase (L-arginine:glycine amidinotransferase)	0	67092	0.700347	0.00940767	0.594609	0.000718948	1.17783	0.181426
NM_025969	1700034H14Rik	riken cdna 1700034h14 gene	0	67105	0.91025	0.0352745	0.854954	0.00191802	1.06468	0.139899
NM_025983	Atp5e	ATP synthase, H+ transporting, mitochondrial F1 complex, epsilon subunit	0	67126	1.07667	0.145489	0.958079	0.384579	1.12378	0.0300809
NM_025987	Ndufa6	NADH dehydrogenase (ubiquinone) 1 alpha subcomplex, 6 (B14)	0	67130	1.03191	0.621925	0.99794	0.974034	1.03404	0.599491
NM_025996	Tomm34	translocase of outer mitochondrial membrane 34	0	67145	0.974748	0.533581	1.10822	0.0243098	0.879561	0.00740608
NM_026029	Glod4	glyoxalase domain containing 4	0	67201	1.02484	0.749255	0.999078	0.990388	1.02578	0.740201
NM_026035	Mrpl55	mitochondrial ribosomal protein l55	0	67212	0.928158	0.20662	1.00161	0.977504	0.926667	0.197639
NM_026061	Ndufb8	NADH dehydrogenase (ubiquinone) 1 beta subcomplex 8	0	67264	0.977807	0.740496	0.920256	0.233314	1.06254	0.377608
NM_026065	Mrpl42	mitochondrial ribosomal protein L42	0	67270	0.978038	0.434808	0.876042	0.000422342	1.11643	0.0017385
NM_026071	Slc25a19	solute carrier family 25 (mitochondrial deoxynucleotide carrier), member 19	0	67283	1.09272	0.175993	1.05328	0.416286	1.03744	0.562197
NM_026080	Mrps24	mitochondrial ribosomal protein S24	0	64660	1.02198	0.539695	0.959968	0.258531	1.0646	0.0941956
NM_026154	Mrpl10	mitochondrial ribosomal protein L10	0	107732	0.976941	0.288397	0.969166	0.161693	1.00802	0.71025
NM_026157	Mtpap	mitochondrial poly(A) polymerase	0	67440	1.0634	0.0802901	1.00353	0.914671	1.05966	0.0969011
NM_026158	Isoc2b	isochorismatase domain containing 2b	0	67441	1.01977	0.705506	0.951706	0.347178	1.07152	0.197158
NM_026172	Decr1	2,4-dienoyl CoA reductase 1, mitochondrial	0	67460	1.15787	0.00925468	1.23509	0.000779022	0.937473	0.197647
NM_026182	Mtfr1	mitochondrial fission regulator 1	0	67472	0.793217	0.412295	0.819698	0.480004	0.967694	0.906154
NM_026219	Uqcrb	ubiquinol-cytochrome c reductase binding protein	0	67530	1.02801	0.551794	0.960973	0.394962	1.06976	0.160864
NM_026232	Slc25a30	solute carrier family 25, member 30	0	67554	0.982166	0.721221	1.06577	0.220277	0.921554	0.123095
NM_026246	Mrpl49	mitochondrial ribosomal protein L49	0	18120	1.0316	0.53502	0.977334	0.64633	1.05553	0.289017
NM_026255	Slc25a26	solute carrier family 25 (mitochondrial carrier, phosphate carrier), member 26	0	67582	1.07071	0.185015	1.09684	0.0813465	0.976171	0.628558
NM_026286	Ftmt	ferritin heavy chain 3	0	67634	1.23432	0.44278	1.16271	0.580255	1.06158	0.825521
NM_026401	Mrp63	mitochondrial ribosomal protein 63	0	67840	0.932676	0.435953	0.868167	0.128046	1.0743	0.423402
NM_026405	Rab32	rab32, member ras oncogene family	0	67844	1.02564	0.641265	0.976921	0.667202	1.04987	0.376323
NM_026422	Mrrf	mitochondrial ribosome recycling factor	0	67871	1.03265	0.631381	0.980823	0.771796	1.05284	0.445435
NM_026438	Ppa1	pyrophosphatase (inorganic) 1	0	67895	0.840396	0.00334687	0.717988	1.54271e-05	1.17049	0.00632378
NM_026443	Mtfp1	mitochondrial fission process 1	0	67900	0.786787	5.29744e-05	0.657766	1.77942e-07	1.19615	0.00065501
NM_026444	Cs	citrate synthase	0	12974	1.041	0.112504	1.09191	0.00278563	0.953379	0.0645994
NM_026452	Coq9	coenzyme q9 homolog (yeast)	0	67914	0.921629	0.0330048	0.863758	0.000992141	1.067	0.0797947
NM_026468	Atp5g2	ATP synthase, H+ transporting, mitochondrial F0 complex, subunit c (subunit 9), isoform 2	0	67942	0.991332	0.889118	1.02233	0.724184	0.969679	0.623609
NM_026490	Mrpl19	mitochondrial ribosomal protein L19	0	56284	1.03623	0.68341	1.15167	0.123205	0.899763	0.238629
NM_026498	Mrps11	mitochondrial ribosomal protein S11	0	67994	1.08412	0.0649573	1.03286	0.431896	1.04962	0.246555
NM_026504	Coq5	coenzyme q5 homolog, methyltransferase (yeast)	0	52064	1.03241	0.125734	0.990281	0.623452	1.04254	0.0526752
NM_026508	Trap1	TNF receptor-associated protein 1	0	68015	1.02189	0.51228	1.0477	0.171823	0.975368	0.451718
NM_026512	Bphl	biphenyl hydrolase-like (serine hydrolase, breast epithelial mucin-associated antigen)	0	68021	1.04407	0.25001	1.08863	0.0347538	0.959068	0.264205
NM_026536	Atp5s	mitochondrial ATP synthase regulatory component factor B	0	68055	1.05808	0.033182	1.08388	0.00496576	0.976195	0.324844
NM_026542	Slc25a39	solute carrier family 25, member 39	0	68066	1.12782	0.00165046	1.10876	0.00467842	1.01719	0.578002
NM_026549	Pdcd2l	programmed cell death 2-like	0	68079	1.04644	0.0447782	1.02157	0.312977	1.02434	0.258197
NM_026565	Apool	apolipoprotein o-like	0	68117	1.00188	0.938512	0.997059	0.903872	1.00484	0.843207
NM_026572	Gcsh	glycine cleavage system protein H (aminomethyl carrier)	0	68133	0.962672	0.647112	0.975566	0.765359	0.986783	0.872299
NM_026610	Ndufb4	NADH dehydrogenase (ubiquinone) 1 beta subcomplex 4	0	68194	1.02846	0.262545	0.961512	0.126108	1.06963	0.0154719
NM_026612	Ndufb2	NADH dehydrogenase (ubiquinone) 1 beta subcomplex, 2	0	68198	1.04275	0.502964	0.929952	0.253979	1.12129	0.0833277
NM_026614	Ndufa5	NADH dehydrogenase (ubiquinone) 1 alpha subcomplex, 5	0	68202	1.0697	0.0384337	0.995984	0.891883	1.07402	0.0298412
NM_026619	Gsto2	glutathione s-transferase omega 2	0	68214	0.930697	0.209643	0.901518	0.0798265	1.03237	0.567481
NM_026646	Slc25a22	solute carrier family 25 (mitochondrial carrier, glutamate), member 22	0	68267	1.0861	0.0798706	1.15398	0.0061376	0.941177	0.185569
NM_026672	Gstm7	glutathione S-transferase, mu 7	0	68312	1.5653	0.000224458	1.54254	0.000297481	1.01475	0.86805
NM_026689	Mul1	mitochondrial ubiquitin ligase activator of NFKB 1	0	68350	1.11539	0.015719	1.15524	0.00295454	0.965499	0.383884
NM_026695	Etfb	electron transferring flavoprotein, beta polypeptide	0	110826	0.953331	0.277941	0.882141	0.0114428	1.0807	0.0897661
NM_026703	Ndufa8	NADH dehydrogenase (ubiquinone) 1 alpha subcomplex, 8	0	68375	0.86292	3.46965e-05	0.787339	2.44686e-07	1.09599	0.00185679
NM_026744	Mrpl53	mitochondrial ribosomal protein l53	0	68499	1.04207	0.0694967	1.02214	0.310521	1.01951	0.368614
NM_026759	Mrpl13	mitochondrial ribosomal protein L13	0	68537	0.966507	0.212662	0.898107	0.00134076	1.07616	0.015004
NM_026764	Gstm4	glutathione s-transferase, mu 4	0	14865	1.08011	0.477775	0.969134	0.770714	1.11451	0.32293
NM_026768	Mrps18a	mitochondrial ribosomal protein S18A	0	68565	1.01274	0.767967	1.03277	0.457004	0.980607	0.649023
NM_026819	Dhrs1	dehydrogenase/reductase (sdr family) member 1	0	52585	1.16916	0.0109105	1.22992	0.00181771	0.9506	0.348823
NM_026851	Mrpl52	mitochondrial ribosomal protein l52	0	68836	0.94507	0.165979	0.916305	0.0415376	1.03139	0.435404
NM_026871	Hint2	histidine triad nucleotide binding protein 2	0	68917	0.928432	0.16355	0.908649	0.0796763	1.02177	0.674474
NM_026880	Pink1	PTEN induced putative kinase 1	0	68943	1.2227	0.000146195	1.2668	3.31393e-05	0.965185	0.355213
NM_026894	1500001M20Rik	riken cdna 1500001m20 gene	0	68971	0.851679	0.153137	0.805716	0.0626304	1.05705	0.607777
NM_026921	Isca1	iron-sulfur cluster assembly 1 homolog (s. cerevisiae)	0	69046	1.03602	0.168216	1.01839	0.464746	1.01731	0.490426
NM_026933	Triap1	tp53 regulated inhibitor of apoptosis 1	0	69076	1.04422	0.227956	0.979697	0.558186	1.06586	0.0856413
NM_026935	Sult1c2	sulfotransferase family, cytosolic, 1c, member 2	0	69083	1.04928	0.822097	0.985437	0.945282	1.06479	0.769378
NM_026936	Oxa1l	oxidase assembly 1-like	0	69089	1.06637	0.0857032	1.0642	0.0948657	1.00203	0.95375
NM_026982	1810027O10Rik	riken cdna 1810027o10 gene	0	69186	1.0482	0.208696	1.02289	0.534884	1.02474	0.503518
NM_027098	Mrpl30	mitochondrial ribosomal protein L30	0	107734	1.02975	0.383743	0.973359	0.421202	1.05793	0.107975
NM_027134	Mtfmt	mitochondrial methionyl-tRNA formyltransferase	0	69606	1.10983	0.0446226	1.11685	0.0349014	0.993716	0.894348
NM_027175	Ndufaf1	NADH dehydrogenase (ubiquinone) 1 alpha subcomplex, assembly factor 1	0	69702	1.01631	0.564889	1.04695	0.119043	0.970737	0.298492
NM_027181	Pin4	protein (peptidyl-prolyl cis/trans isomerase) nima-interacting, 4 (parvulin)	0	69713	1.10333	0.0834684	1.06175	0.272387	1.03916	0.475063
NM_027204	Mrpl12	mitochondrial ribosomal protein L12	0	56282	0.961188	0.55841	0.933856	0.318569	1.02927	0.668699
NM_027296	Trnt1	tRNA nucleotidyl transferase, CCA-adding, 1	0	70047	0.857112	0.202331	0.856433	0.200175	1.00079	0.99458
NM_027324	Sfxn1	sideroflexin 1	0	14057	1.04861	0.133519	1.02391	0.438587	1.02412	0.434748
NM_027360	2010107E04Rik	RIKEN cDNA 2010107E04 gene	0	70257	1.06531	0.0209967	0.985897	0.562241	1.08055	0.00694749
NM_027430	Brp44	brain protein 44	0	70456	1.08278	0.261093	1.00293	0.966129	1.07962	0.278118
NM_027436	Mipep	mitochondrial intermediate peptidase	0	70478	0.999311	0.985555	1.02896	0.458554	0.971188	0.448038
NM_027460	Slc25a33	solute carrier family 25, member 33	0	70556	1.00565	0.935671	1.15183	0.0610896	0.873091	0.0706259
NM_027462	Wars2	mitochondrial tryptophanyl tRNA synthetase 2	0	70560	0.741789	0.0244446	0.636152	0.00212834	1.16606	0.210493
NM_027570	Ldhd	lactate dehydrogenase d	0	52815	1.20295	0.297807	1.05919	0.740668	1.13572	0.467912
NM_027695	Oxsm	3-oxoacyl-acp synthase, mitochondrial	0	71147	0.833772	0.000129664	0.820997	6.21011e-05	1.01556	0.646957
NM_027816	Cyp2u1	cytochrome P450, family 2, subfamily u, polypeptide 1	0	71519	1.02585	0.880619	1.02348	0.891335	1.00231	0.989159
NM_027862	Atp5h	ATP synthase, H+ transporting, mitochondrial F0 complex, subunit d	0	71679	1.02759	0.594	1.0707	0.194354	0.959732	0.424334
NM_027869	Pnpt1	polyribonucleotide nucleotidyltransferase 1	0	71701	0.954296	0.0590601	0.933422	0.00969424	1.02236	0.343644
NM_027907	Agxt2l1	alanine-glyoxylate aminotransferase 2-like 1	0	71760	0.997819	0.986531	1.17618	0.22443	0.848359	0.218636
NM_027931	Tars2	threonyl-trna synthetase 2, mitochondrial (putative)	0	71807	0.718416	0.168658	0.821358	0.400467	0.874669	0.564088
NM_027945	Csl	citrate synthase like	0	71832	1.19245	0.380827	1.05365	0.791629	1.13173	0.534411
NM_027978	Coq2	coenzyme q2 homolog, prenyltransferase (yeast)	0	71883	0.98621	0.780344	0.979698	0.681005	1.00665	0.894031
NM_028037	Acad10	acyl-Coenzyme A dehydrogenase family, member 10	0	71985	1.13917	0.00742697	1.19769	0.00079194	0.951138	0.240122
NM_028048	Slc25a35	solute carrier family 25, member 35	0	71998	0.99396	0.868681	0.886066	0.00554105	1.12177	0.00757711
NM_028063	Trmu	trna 5-methylaminomethyl-2-thiouridylate methyltransferase	0	72026	1.0138	0.754782	1.03021	0.500824	0.98407	0.714537
NM_028089	Cyp2c55	cytochrome P450, family 2, subfamily c, polypeptide 55	0	72082	1.04625	0.516084	0.898775	0.140242	1.16409	0.0441191
NM_028094	Ugt2a3	udp glucuronosyltransferase 2 family, polypeptide a3	0	72094	1.35184	0.133268	1.38839	0.105087	0.973675	0.889036
NM_028177	Ndufab1	NADH dehydrogenase (ubiquinone) 1, alpha/beta subcomplex, 1	0	70316	1.05128	0.125638	1.07274	0.0393817	0.979997	0.518562
NM_028230	Shmt2	serine hydroxymethyl transferase 2 (mitochondrial)	0	108037	0.798007	0.00203056	0.789909	0.00147631	1.01025	0.862258
NM_028260	Immp1l	imp1 inner mitochondrial membrane peptidase-like (s. cerevisiae)	0	66541	1.10288	0.0271357	1.02484	0.540287	1.07615	0.0838576
NM_028270	Aldh1b1	aldehyde dehydrogenase 1 family, member B1	0	72535	1.02264	0.412601	0.9694	0.261544	1.05492	0.0654696
NM_028398	Agxt2l2	alanine-glyoxylate aminotransferase 2-like 2	0	72947	1.07926	0.0865132	0.963167	0.376427	1.12054	0.0164799
NM_028419	Glrx5	glutaredoxin 5 homolog (s. cerevisiae)	0	73046	1.06091	0.0547666	1.02194	0.449845	1.03813	0.202972
NM_028626	Mcee	methylmalonyl coa epimerase	0	73724	1.0985	0.000388937	1.03411	0.107992	1.06226	0.00873833
NM_028711	Slc25a27	solute carrier family 25, member 27	0	74011	0.954446	0.732448	1.27095	0.0971078	0.750972	0.0526916
NM_028717	Als2	amyotrophic lateral sclerosis 2 (juvenile) homolog (human)	0	74018	1.00593	0.968258	1.16352	0.318369	0.864559	0.33685
NM_028747	0610012H03Rik	riken cdna 0610012h03 gene	0	74088	1.04956	0.803181	1.07492	0.710132	0.976402	0.901963
NM_028772	Dmgdh	dimethylglycine dehydrogenase precursor	0	74129	1.10583	0.408835	1.08713	0.490783	1.01719	0.887077
NM_028775	Cyp2s1	cytochrome P450, family 2, subfamily s, polypeptide 1	0	74134	1.11374	0.600582	1.07447	0.726145	1.03654	0.860789
NM_028782	Lonp1	lon peptidase 1, mitochondrial	0	74142	1.02023	0.641442	1.06596	0.153535	0.957099	0.316251
NM_028794	Nudt9	nudix (nucleoside diphosphate linked moiety X)-type motif 9	0	74167	0.979674	0.404311	0.901115	0.000891765	1.08718	0.00423525
NM_028832	Mterfd3	mterf domain containing 3	0	74238	1.14481	0.000161051	1.12166	0.000631108	1.02064	0.430915
NM_028844	Aven	apoptosis, caspase activation inhibitor	0	74268	0.960234	0.157662	0.871856	0.000264898	1.10137	0.00374172
NM_028889	Efhd1	ef hand domain containing 1	0	98363	0.844221	0.0701625	0.940938	0.488555	0.897212	0.227107
NM_028979	Cyp2j9	cytochrome P450, family 2, subfamily j, polypeptide 9	0	74519	1.05985	0.739504	1.06305	0.726605	0.996994	0.986226
NM_028994	Pck2	phosphoenolpyruvate carboxykinase 2, mitochondrial	0	74551	0.905597	0.15169	0.920801	0.2268	0.983488	0.80148
NM_029017	Mrpl47	mitochondrial ribosomal protein l47	0	74600	0.947919	0.0580755	0.927636	0.0123267	1.02187	0.413493
NM_029144	4930503B20Rik	riken cdna 4930503b20 gene	0	75015	1.23314	0.236561	1.18836	0.325128	1.03769	0.829613
NM_029271	Mrpl32	mitochondrial ribosomal protein L32	0	75398	0.955872	0.104859	0.900867	0.0015873	1.06106	0.0399256
NM_029272	Ndufs7	NADH dehydrogenase (ubiquinone) Fe-S protein 7	0	75406	1.1169	0.0854934	1.10249	0.124095	1.01308	0.829408
NM_029299	Spata19	spermatogenesis associated 19	0	75469	1.1587	0.275232	1.27642	0.0825308	0.907767	0.467082
NM_029447	Nln	Neurolysin (metallopeptidase M3 family)	0	75805	1.01792	0.73329	1.00765	0.883549	1.01019	0.845466
NM_029472	Gstt4	glutathione s-transferase, theta 4	0	75886	1.35518	0.316403	1.43065	0.24158	0.947248	0.855231
NM_029550	Keg1	kidney expressed gene 1	0	64697	1.13717	0.491347	1.20941	0.314417	0.940272	0.739661
NM_029555	Gstk1	glutathione S-transferase class kappa	0	76263	1.00748	0.841227	0.927708	0.061719	1.08599	0.0428082
NM_029556	Clybl	citrate lyase beta like	0	69634	1.28771	0.000804362	1.49666	1.27742e-05	0.860392	0.0215228
NM_029562	Cyp2d26	cytochrome P450, family 2, subfamily d, polypeptide 26	0	76279	1.10182	0.653536	1.00745	0.972475	1.09367	0.678315
NM_029573	Idh3a	isocitrate dehydrogenase 3 (NAD+) alpha	0	67834	1.06868	0.138057	1.01058	0.805421	1.05749	0.205984
NM_029581	Mtif3	mitochondrial translational initiation factor 3	0	76366	1.14952	0.0025773	1.09918	0.0244569	1.04579	0.2467
NM_029619	Msrb2	methionine sulfoxide reductase b2	0	76467	0.988083	0.807152	0.871255	0.0141165	1.13409	0.0224087
NM_029638	Abp1	amiloride binding protein 1 (amine oxidase, copper-containing)	0	76507	1.43647	0.242215	1.17801	0.588138	1.2194	0.513267
NM_029653	Dapk1	death associated protein kinase 1	0	69635	1.15648	0.00726933	1.13358	0.0165718	1.0202	0.665136
NM_029673	Immt	inner membrane protein, mitochondrial	0	76614	0.927979	0.442642	0.998178	0.984863	0.929673	0.45358
NM_029723	Dapl1	death associated protein-like 1	0	76747	1.30985	0.0875684	1.36036	0.055467	0.962871	0.798724
NM_029780	Raf1	v-raf-leukemia viral oncogene 1	0	110157	1.03988	0.402803	1.01974	0.672345	1.01975	0.672148
NM_029787	Cyb5r3	cytochrome b5 reductase 3	0	109754	1.12317	0.00481098	1.19261	0.000210988	0.941777	0.100161
NM_029821	1190003J15Rik	riken cdna 1190003j15 gene	0	76974	0.819651	0.109319	0.68748	0.00684307	1.19226	0.152116
NM_029943	Apex2	AP endonuclease 2	0	77622	1.05017	0.386549	1.00898	0.872316	1.04082	0.476813
NM_029956	Mmab	methylmalonic aciduria (cobalamin deficiency) type b homolog (human)	0	77697	1.01805	0.70542	0.956036	0.349764	1.06487	0.198789
NM_029963	Mrps5	mitochondrial ribosomal protein S5	0	77721	0.943794	0.408016	0.973691	0.699656	0.969295	0.652174
NM_030013	Cyp20a1	cytochrome p450, family 20, subfamily a, polypeptide 1	0	77951	0.932331	0.126218	0.995905	0.924923	0.936164	0.147771
NM_030026	Mccc2	methylcrotonoyl-coenzyme a carboxylase 2 (beta)	0	78038	0.953264	0.343077	0.893344	0.0383491	1.06707	0.205423
NM_030052	Cox7b2	cytochrome c oxidase subunit VIIb2	0	78174	1.22366	0.154829	1.35359	0.0418732	0.904012	0.462451
NM_030054	Slc25a37	solute carrier family 25, member 37	0	67712	1.21219	0.00432184	1.43069	2.81735e-05	0.847277	0.0106471
NM_030087	Ndufv3	NADH dehydrogenase (ubiquinone) flavoprotein 3	0	78330	1.0688	0.341415	1.08999	0.223715	0.980556	0.775
NM_030116	Mrpl9	mitochondrial ribosomal protein L9	0	78523	0.911736	0.0238802	0.914906	0.0285444	0.996536	0.924269
NM_030137	Cstad	csa-conditional, t cell activation-dependent protein	0	78617	0.996718	0.956488	0.976863	0.698534	1.02033	0.738989
NM_030229	Polr3h	Polymerase (RNA) III (DNA directed) polypeptide H	0	78929	1.07169	0.157737	1.04026	0.407232	1.03022	0.52927
NM_030254	Tusc3	tumor suppressor candidate 3	0	80286	1.06865	0.0381992	1.19777	3.78719e-05	0.892199	0.00176267
NM_030677	Gpx2	glutathione peroxidase 2	0	14776	1.11777	0.535072	1.48567	0.0423875	0.752367	0.128617
NM_030717	Lactb	lactamase, beta	0	80907	0.86633	0.486432	0.832704	0.377586	1.04038	0.846264
NM_030744	Ropn1	ropporin, rhophilin associated protein 1	0	76378	1.11946	0.441884	1.66016	0.00383341	0.674306	0.0167313
NM_030750	Sgpp1	sphingosine-1-phosphate phosphatase 1	0	81535	0.869905	0.167736	0.857177	0.130419	1.01485	0.879175
NM_031247	Gimap3	GTPase, IMAP family member 3	0	83408	1.3029	0.433598	1.13277	0.709325	1.15019	0.675908
NM_033080	Nudt19	nudix (nucleoside diphosphate linked moiety x)-type motif 19	0	110959	0.883673	0.00155201	0.819751	2.76119e-05	1.07798	0.0294127
NM_033134	Inpp5e	inositol polyphosphate-5-phosphatase E	0	64436	0.916222	0.611969	0.916454	0.612989	0.999746	0.99882
NM_033601	Bcl3	b-cell leukemia/lymphoma 3	0	12051	0.988835	0.697187	0.886055	0.00104133	1.116	0.00212448
NM_033606	Dqx1	DEAQ RNA-dependent ATPase	0	93838	1.1274	0.466432	0.961408	0.80918	1.17266	0.337482
NM_053071	Cox6c	cytochrome c oxidase, subunit VIc	0	12864	1.03072	0.371794	0.986175	0.676992	1.04517	0.200459
NM_053091	Cox4i2	cytochrome c oxidase subunit IV isoform 2 precursor	0	84682	1.12483	0.550533	1.19272	0.375574	0.943079	0.764835
NM_053119	Echs1	enoyl Coenzyme A hydratase, short chain, 1, mitochondrial	0	93747	0.949862	0.420244	0.919161	0.196472	1.0334	0.603695
NM_053122	Immp2l	inner mitochondrial membrane peptidase 2-like	0	93757	0.925245	0.525644	0.832482	0.148894	1.11143	0.391556
NM_053158	Mrpl1	mitochondrial ribosomal protein L1	0	94061	1.01469	0.607678	0.952266	0.102458	1.06555	0.0405521
NM_053159	Mrpl3	mitochondrial ribosomal protein L3	0	94062	1.00496	0.811711	0.945697	0.017581	1.06266	0.011187
NM_053161	Mrpl27	mitochondrial ribosomal protein L27	0	94064	0.998654	0.971826	0.946144	0.164075	1.0555	0.173758
NM_053162	Mrpl34	mitochondrial ribosomal protein L34	0	94065	1.05806	0.204159	0.999401	0.988853	1.0587	0.199712
NM_053163	Mrpl36	mitochondrial ribosomal protein L36	0	94066	1.04972	0.0639804	0.991582	0.728431	1.05863	0.033793
NM_053164	Mrpl43	mitochondrial ribosomal protein L43	0	94067	1.0698	0.037699	1.03968	0.20296	1.02898	0.342328
NM_053184	Ugt2a1	udp glucuronosyltransferase 2 family, polypeptide a1	0	94215	1.13604	0.646768	1.31506	0.332758	0.863866	0.599569
NM_053196	Sfxn2	sideroflexin 2	0	94279	0.622286	5.83007e-07	0.480495	4.64838e-09	1.29509	0.000218352
NM_053198	Sfxn4	sideroflexin 4	0	94281	0.839316	0.368176	0.967863	0.86448	0.867184	0.46151
NM_053215	Ugt2b37	udp glucuronosyltransferase 2 family, polypeptide b37	0	112417	1.36072	0.142364	1.40118	0.111187	0.971125	0.883749
NM_053243	Prss1	protease, serine, 1 (trypsin 1)	0	114228	1.31876	0.318981	1.3629	0.267281	0.967613	0.903594
NM_054070	Afg3l1	AFG3(ATPase family gene 3)-like 1	0	114896	0.97261	0.374108	0.939376	0.059743	1.03538	0.270299
NM_054094	Acsm1	acyl-Coenzyme A synthetase medium-chain family member 1	0	117147	0.967089	0.853618	1.02097	0.908854	0.947224	0.765259
NM_078478	Ghitm	growth hormone inducible transmembrane protein	0	66092	0.996917	0.924587	1.03277	0.332704	0.965289	0.290379
NM_078479	Mrps21	mitochondrial ribosomal protein S21	0	66292	1.17683	0.0610923	1.11296	0.199418	1.05739	0.492381
NM_080452	Mrps2	mitochondrial ribosomal protein S2	0	118451	1.02934	0.502554	1.04964	0.269348	0.98066	0.64897
NM_080456	Mrps6	mitochondrial ribosomal protein S6	0	121022	0.969894	0.394237	0.883568	0.00379388	1.0977	0.0195008
NM_080575	Acss1	acyl-CoA synthetase short-chain family member 1	0	68738	0.900513	0.254918	0.791986	0.0207539	1.13703	0.168543
NM_080633	Aco2	aconitase 2, mitochondrial	0	11429	1.06048	0.0421962	1.11175	0.0014703	0.953885	0.0925636
NM_130450	Elovl6	elovl family member 6, elongation of long chain fatty acids (yeast)	0	170439	0.933315	0.155868	0.81518	0.000747853	1.14492	0.011716
NM_130884	Idh3b	isocitrate dehydrogenase 3, beta subunit	0	170718	1.108	0.0423268	1.07295	0.144824	1.03266	0.490169
NM_130892	Rtn4ip1	reticulon 4 interacting protein 1	0	170728	0.99213	0.882731	1.01739	0.747963	0.97517	0.640206
NM_133188	Dazap1	DAZ associated protein 1	0	70248	1.12956	0.00217183	1.18833	0.000136076	0.950551	0.131898
NM_133201	Mfn2	mitofusin 2	0	170731	1.1043	0.00460943	1.08196	0.0173714	1.02065	0.488049
NM_133225	Acbd3	acyl-Coenzyme A binding domain containing 3	0	170760	1.0732	0.0199251	1.10996	0.00188658	0.966884	0.225094
NM_133227	Nup155	nucleoporin 155	0	170762	0.941827	0.158137	0.995787	0.917302	0.945812	0.187084
NM_133234	Bbc3	Bcl-2 binding component 3	0	170770	0.94363	0.69729	1.20226	0.22988	0.784882	0.122093
NM_133249	Ppargc1b	peroxisome proliferative activated receptor, gamma, coactivator 1 beta	0	170826	0.677652	0.0044728	0.593082	0.000528603	1.14259	0.255106
NM_133666	Ndufv1	NADH dehydrogenase (ubiquinone) flavoprotein 1	0	17995	1.02912	0.520486	1.04292	0.351474	0.98676	0.763795
NM_133667	Pdk2	pyruvate dehydrogenase kinase, isoenzyme 2	0	18604	1.09794	0.0330774	1.15858	0.00256574	0.947663	0.191266
NM_133668	Slc25a3	solute carrier family 25 (mitochondrial carrier; phosphate carrier), member 3	0	18674	0.973644	0.288	0.923902	0.00640412	1.05384	0.049642
NM_133670	Sult1a1	sulfotransferase family 1a, phenol-preferring, member 1	0	20887	0.99453	0.950135	0.753999	0.00649297	1.31901	0.00730907
NM_133684	Mosc2	moco sulphurase c-terminal domain containing 2	0	67247	1.31644	0.101358	1.17526	0.317868	1.12013	0.478131
NM_133752	Opa1	optic atrophy 1 homolog	0	74143	0.918024	0.184346	0.814036	0.00538418	1.12774	0.0711265
NM_133757	Pgs1	phosphatidylglycerophosphate synthase 1	0	74451	1.11026	0.0226989	1.16658	0.00231737	0.951724	0.240166
NM_133767	Mtif2	mitochondrial translational initiation factor 2	0	76784	0.911295	0.00939111	0.905451	0.00631438	1.00645	0.834215
NM_133783	Ptges2	prostaglandin e synthase 2	0	96979	0.962302	0.397033	0.960929	0.38027	1.00143	0.974501
NM_133809	Kmo	kynurenine 3-monooxygenase (kynurenine 3-hydroxylase)	0	98256	1.0011	0.995138	1.05118	0.783296	0.952364	0.787959
NM_133823	Mmaa	methylmalonic aciduria (cobalamin deficiency) type a	0	109136	1.02599	0.726005	1.0406	0.588105	0.98596	0.84657
NM_133839	Mmadhc	methylmalonic aciduria (cobalamin deficiency) cblD type, with homocystinuria	0	109129	1.09864	0.0236605	1.13402	0.00469413	0.968798	0.399946
NM_133894	Ugt2b38	udp glucuronosyltransferase 2 family, polypeptide b38	0	100559	1.39128	0.269673	1.82951	0.0558407	0.760467	0.356179
NM_133994	Gstt3	glutathione s-transferase, theta 3	0	103140	1.04579	0.373903	0.984503	0.752853	1.06225	0.236623
NM_134011	Tbrg4	transforming growth factor beta regulated gene 4	0	21379	1.05041	0.235847	1.00869	0.829858	1.04135	0.324072
NM_134029	Nt5m	5',3'-deoxyribonucleotidase, mitochondrial	0	103850	0.943403	0.0558741	0.861313	0.000154055	1.09531	0.00625721
NM_134042	Aldh6a1	aldehyde dehydrogenase family 6, subfamily A1	0	104776	1.08624	0.0347082	1.08738	0.0328494	0.998952	0.97641
NM_134060	Slc35b3	solute carrier family 35, member b3	0	108652	1.05606	0.365181	1.08651	0.177785	0.971975	0.632671
NM_134084	Ppif	peptidylprolyl isomerase F (cyclophilin F)	0	105675	1.07591	0.193303	1.03847	0.490683	1.03605	0.517274
NM_134104	Ndufs5	NADH dehydrogenase (ubiquinone) Fe-S protein 5	0	595136	1.08862	0.000858903	1.02726	0.188248	1.05973	0.0108807
NM_134147	Macrod1	MACRO domain containing 1	0	107227	1.54421	1.27103e-05	1.88424	2.51257e-07	0.819542	0.00701177
NM_134154	Slc25a45	solute carrier family 25, member 45	0	107375	1.051	0.163938	1.08868	0.0262952	0.96539	0.314458
NM_134188	Acot2	acyl-Coenzyme A thioesterase 2	0	171210	0.88911	0.0140336	0.821137	0.00042218	1.08278	0.075787
NM_138591	Gfm1	G elongation factor, mitochondrial 1	0	28030	0.950548	0.0621591	0.965498	0.180017	0.984516	0.538755
NM_138595	Gldc	glycine decarboxylase	0	104174	0.997238	0.988707	0.954258	0.810845	1.04504	0.8218
NM_138597	Atp5o	ATP synthase, H+ transporting, mitochondrial F1 complex, O subunit	0	28080	1.03115	0.585453	0.994369	0.919528	1.03699	0.519446
NM_138599	Tomm70a	translocase of outer mitochondrial membrane 70 homolog a (yeast)	0	28185	1.05909	0.19523	1.0582	0.201362	1.00084	0.984398
NM_138600	Aldh7a1	aldehyde dehydrogenase family 7, member a1	0	110695	1.15218	0.342555	0.982687	0.905043	1.17248	0.288725
NM_138601	D10Jhu81e	DNA segment, Chr 10, Johns Hopkins University 81 expressed	0	28295	0.9702	0.54583	0.90969	0.0756116	1.06652	0.210434
NM_138651	Cds2	phosphatidate cytidylyltransferase 2	0	110911	1.33829	3.29641e-06	1.57372	2.77902e-08	0.850401	0.000718742
NM_138665	Sardh	sarcosine dehydrogenase	0	192166	1.04515	0.363203	1.04046	0.412532	1.00451	0.924904
NM_138670	Mpst	3-mercaptopyruvate sulfurtransferase	0	246221	1.16245	0.222167	1.20613	0.134893	0.963787	0.757796
NM_138745	Mthfd1	methylenetetrahydrofolate dehydrogenase (NADP+ dependent)	0	108156	0.90182	0.000611767	0.77512	9.08349e-08	1.16346	2.07927e-05
NM_138756	Slc25a36	solute carrier family 25, member 36	0	192287	1.09569	0.104074	1.08485	0.142999	1.00999	0.851473
NM_138758	Tmlhe	trimethyllysine hydroxylase, epsilon	0	192289	1.03962	0.343567	1.02834	0.491707	1.01097	0.786649
NM_139297	Ugp2	udp-glucose pyrophosphorylase 2	0	216558	1.18751	5.98414e-05	1.19532	4.22429e-05	0.993465	0.822073
NM_144784	Acat1	acetyl-Coenzyme A acetyltransferase 1 precursor	0	110446	0.91614	0.539777	0.846035	0.251496	1.08286	0.576787
NM_144793	Slc25a38	solute carrier family 25, member 38	0	208638	0.870616	0.00227367	0.846032	0.00055421	1.02906	0.44053
NM_144795	Pycr1	pyrroline-5-carboxylate reductase 1	0	209027	1.06797	0.751824	0.811794	0.325099	1.31556	0.202039
NM_144801	Tmem143	transmembrane protein 143	0	70209	1.17252	0.239682	1.1375	0.336369	1.03079	0.817625
NM_144844	Pcca	propionyl-Coenzyme A carboxylase, alpha polypeptide	0	110821	1.03082	0.85609	1.27476	0.164177	0.808642	0.219189
NM_144845	Ugt3a2	udp glycosyltransferases 3 family, polypeptide a2	0	223337	1.09727	0.570767	1.19424	0.286823	0.918799	0.604583
NM_144860	Mib1	mindbomb homolog 1 (drosophila)	0	225164	0.975677	0.75198	1.03886	0.625619	0.939177	0.425959
NM_144870	Ndufs8	NADH dehydrogenase (ubiquinone) Fe-S protein 8	0	225887	0.961814	0.583817	0.964201	0.607708	0.997524	0.971998
NM_144874	Cox15	cox15 homolog, cytochrome c oxidase assembly protein (yeast)	0	226139	0.912159	0.561149	0.859902	0.345844	1.06077	0.70803
NM_144896	Pet112l	PET112-like	0	229487	1.04382	0.691109	0.994793	0.96129	1.04928	0.656078
NM_144905	6330416G13Rik	RIKEN cDNA 6330416G13 gene	0	230279	1.02567	0.616042	1.0322	0.531914	0.993676	0.899615
NM_145079	Ugt1a6a	udp glucuronosyltransferase 1 family, polypeptide a6a	0	94284	1.08815	0.627161	1.69727	0.00882937	0.641117	0.0222583
NM_145131	Pitrm1	pitrilysin metallepetidase 1	0	69617	0.952248	0.0473259	0.90536	0.000740026	1.05179	0.0416734
NM_145156	Slc25a28	solute carrier family 25, member 28	0	246696	1.02578	0.609377	1.04742	0.358467	0.979343	0.674642
NM_145427	Atpaf2	ATP synthase mitochondrial f1 complex assembly factor 2	0	246782	1.09488	0.118013	1.09639	0.11305	0.998618	0.979922
NM_145433	Mrm1	mitochondrial rrna methyltransferase 1 homolog (s. cerevisiae)	0	217038	1.1093	0.00990845	1.09712	0.0181362	1.0111	0.750318
NM_145443	L2hgdh	l-2-hydroxyglutarate dehydrogenase	0	217666	0.953518	0.226129	1.01904	0.622316	0.935704	0.100136
NM_145448	9030617O03Rik	riken cdna 9030617o03 gene	0	217830	0.883135	0.581068	0.93073	0.748855	0.948864	0.814726
NM_145494	Me2	malic enzyme 2, NAD(+)-dependent, mitochondrial	0	107029	0.962104	0.344675	1.02345	0.566039	0.940062	0.141502
NM_145499	Cyp2c70	cytochrome P450, family 2, subfamily c, polypeptide 70	0	226105	1.35012	0.0250888	1.44761	0.00834091	0.932658	0.563487
NM_145518	Ndufs1	NADH dehydrogenase (ubiquinone) Fe-S protein 1	0	227197	1.0193	0.457286	0.996146	0.87925	1.02324	0.374055
NM_145548	Cyp2j13	cytochrome p450, family 2, subfamily j, polypeptide 13	0	230459	1.32431	0.312206	1.11766	0.683476	1.18489	0.535962
NM_145558	Hadhb	hydroxyacyl-Coenzyme A dehydrogenase/3-ketoacyl-Coenzyme A thiolase/enoyl-Coenzyme A hydratase (trifunctional protein), beta subunit	0	231086	0.898581	0.0134198	0.909486	0.0245666	0.98801	0.74952
NM_145567	Hibadh	3-hydroxyisobutyrate dehydrogenase, mitochondrial precursor	0	58875	1.1035	0.00119066	1.09959	0.0015613	1.00355	0.881773
NM_145573	Mrps35	mitochondrial ribosomal protein s35	0	232536	0.993307	0.793444	0.920837	0.00648	1.0787	0.0106524
NM_145614	Dlat	dihydrolipoamide S-acetyltransferase (E2 component of pyruvate dehydrogenase complex)	0	235339	0.861193	0.337717	0.976218	0.8749	0.882172	0.418556
NM_145615	Etfa	electron transferring flavoprotein, alpha polypeptide	0	110842	0.902315	0.0710657	0.839543	0.00557604	1.07477	0.190033
NM_145630	Pdk3	pyruvate dehydrogenase kinase, isoenzyme 3	0	236900	1.09834	0.135419	0.964344	0.547122	1.13895	0.0464133
NM_145935	Glyat	glycine-n-acyltransferase	0	107146	1.52969	0.0500873	2.30948	0.00105302	0.662352	0.0564623
NM_145960	Mtrf1	mitochondrial translational release factor 1	0	211253	0.86483	0.0059926	0.769832	6.22568e-05	1.1234	0.0204649
NM_145980	8430408G22Rik	riken cdna 8430408g22 gene	0	213393	1.13059	0.0435821	1.21923	0.00337526	0.927302	0.190722
NM_146001	Hip1	huntingtin interacting protein 1	0	215114	1.22021	2.59407e-05	1.25674	6.67112e-06	0.970939	0.348446
NM_146057	Dap	death-associated protein	0	223453	1.59526	6.4734e-09	1.82593	3.47653e-10	0.873671	0.0013518
NM_146074	Tfb1m	transcription factor b1, mitochondrial	0	224481	0.796796	1.47433e-05	0.666105	3.10443e-08	1.1962	0.000135117
NM_146108	Hibch	3-hydroxyisobutyryl-coenzyme a hydrolase	0	227095	1.06175	0.0089813	1.00549	0.780805	1.05595	0.0152387
NM_146118	Slc25a25	mitochondrial Ca2+-dependent solute carrier (phosphate carrier)	0	227731	1.08689	0.042768	1.16259	0.00148088	0.934883	0.0920193
NM_147217	Gprc5c	g protein-coupled receptor, family c, group 5, member c	0	70355	1.26767	0.602024	1.23251	0.64534	1.02853	0.9504
NM_152811	Ugt2b1	udp glucuronosyltransferase 2 family, polypeptide b1	0	71773	1.35409	0.209481	1.20677	0.426979	1.12208	0.623451
NM_153064	Ndufs2	NADH dehydrogenase (ubiquinone) Fe-S protein 2	0	226646	0.997119	0.969028	1.03648	0.631375	0.962023	0.604457
NM_153150	Slc25a1	solute carrier family 25, member 1	0	13358	1.18657	0.0116632	1.24483	0.00250931	0.953195	0.421265
NM_153168	Lars2	leucyl-tRNA synthetase	0	102436	0.967457	0.459783	0.972328	0.529331	0.994989	0.909608
NM_153193	Hsd3b2	hydroxysteroid dehydrogenase-2, delta<5>-3-beta	0	15493	1.35723	0.0371912	1.30375	0.0646103	1.04102	0.763112
NM_153501	Pank2	pantothenate kinase 2 (hallervorden-spatz syndrome)	0	74450	1.01883	0.607581	1.00156	0.965685	1.01725	0.637515
NM_153571	Hscb	hscb iron-sulfur cluster co-chaperone homolog (e. coli)	0	100900	1.0087	0.635812	0.972305	0.140983	1.03743	0.061555
NM_153598	Ugt2b34	udp glucuronosyltransferase 2 family, polypeptide b34	0	100727	1.02429	0.903387	1.10722	0.608397	0.9251	0.694654
NM_153679	Cpt1c	carnitine palmitoyltransferase 1c	0	78070	0.880345	0.377912	0.9243	0.582118	0.952446	0.732375
NM_153781	Pygb	brain glycogen phosphorylase	0	110078	1.05274	0.108957	1.03462	0.273942	1.01752	0.569345
NM_153796	Peo1	twinkle	0	226153	0.962988	0.279245	1.00939	0.783677	0.954032	0.182777
NM_172291	Foxred1	fad-dependent oxidoreductase domain containing 1	0	235169	0.970655	0.54864	0.995137	0.921212	0.975398	0.615105
NM_172306	Cyp4a12b	cytochrome P450, family 4, subfamily a, polypeptide 12b	0	13118	1.24711	0.471482	1.71363	0.094834	0.727759	0.305698
NM_172394	Nup88	nucleoporin 88	0	19069	1.08712	0.235671	1.09437	0.202609	0.993374	0.922489
NM_172402	Slc25a32	solute carrier family 25, member 32	0	69906	0.950354	0.676742	0.898915	0.38879	1.05722	0.648911
NM_172436	Slc25a12	solute carrier family 25 (mitochondrial carrier, Aralar), member 12	0	78830	1.10965	0.00310836	1.07291	0.0282297	1.03424	0.255857
NM_172480	Mtrr	5-methyltetrahydrofolate-homocysteine methyltransferase reductase	0	210009	1.00427	0.942262	1.03174	0.597159	0.973372	0.647538
NM_172511	Abhd10	abhydrolase domain containing 10	0	213012	0.857505	0.220896	0.883076	0.316824	0.971044	0.809208
NM_172532	Aldh5a1	aldhehyde dehydrogenase family 5, subfamily a1	0	214579	1.18243	0.00555436	1.06367	0.238023	1.11166	0.0545832
NM_172551	Polrmt	polymerase (rna) mitochondrial (dna directed)	0	216151	1.12744	0.0120606	1.19964	0.000749606	0.939816	0.152327
NM_172577	Slc25a21	solute carrier family 25 (mitochondrial oxodicarboxylate carrier), member 21	0	217593	1.16442	0.50635	1.06675	0.776198	1.09156	0.700309
NM_172582	Coq6	coenzyme q6 homolog (yeast)	0	217707	1.07612	0.22458	1.03138	0.59952	1.04337	0.472871
NM_172609	Tomm22	translocase of outer mitochondrial membrane 22 homolog	0	223696	1.04449	0.0781502	1.05049	0.0499502	0.994285	0.804118
NM_172665	Pdk1	pyruvate dehydrogenase kinase, isoenzyme 1	0	228026	1.31269	0.00102565	1.48866	3.98803e-05	0.881792	0.0698994
NM_172678	Acad9	acyl-Coenzyme a dehydrogenase family, member 9	0	229211	1.03261	0.664907	1.00356	0.961546	1.02894	0.699902
NM_172685	Slc25a24	calcium-binding transporter (phosphate carrier)	0	229731	1.08642	0.0104467	1.07568	0.0205059	1.00999	0.722526
NM_172745	Tufm	Tu translation elongation factor	0	233870	1.10847	0.0569872	1.14579	0.0165699	0.967424	0.511166
NM_172778	Maob	amine oxidase (flavin-containing)	0	109731	1.17231	0.467192	0.763755	0.227149	1.53493	0.0658407
NM_172780	Slc9a6	solute carrier family 9 (sodium/hydrogen exchanger), isoform 6	0	236794	1.12275	0.0330568	1.12248	0.0333543	1.00024	0.996162
NM_172858	Pak7	p21 (cdkn1a)-activated kinase 7	0	241656	1.0271	0.871944	1.00468	0.97753	1.02231	0.894143
NM_172881	Ugt2b35	udp glucuronosyltransferase 2 family, polypeptide b35	0	243085	1.32988	0.0373684	1.31263	0.0453603	1.01314	0.916407
NM_172961	Abat	4-aminobutyrate aminotransferase	0	268860	0.840552	0.0181507	0.617359	6.41659e-06	1.36153	0.000393885
NM_173011	Idh2	isocitrate dehydrogenase 2 (NADP+), mitochondrial	0	269951	1.06206	0.25132	0.937746	0.222487	1.13257	0.0283314
NM_173180	Pmpca	peptidase (mitochondrial processing) alpha	0	66865	1.15131	1.03136e-05	1.17439	2.7145e-06	0.980351	0.328125
NM_173733	Suox	sulfite oxidase	0	211389	0.974558	0.85942	1.04398	0.767682	0.933507	0.637687
NM_173740	Maoa	monoamine oxidase A	0	17161	1.39129	1.38998e-05	1.45494	3.88805e-06	0.956248	0.36018
NM_173757	Mrps27	mitochondrial ribosomal protein s27	0	218506	1.54807	4.62339e-07	1.91214	5.78746e-09	0.809601	0.000497
NM_174987	1810063B05Rik	riken cdna 1810063b05 gene	0	67892	1.00944	0.869173	0.878606	0.0389025	1.14891	0.028623
NM_174995	Mgst2	microsomal glutathione s-transferase 2	0	211666	1.22393	0.00511007	1.24791	0.00279793	0.980786	0.748536
NM_175001	Mrpl22	mitochondrial ribosomal protein L22	0	216767	0.949832	0.123166	0.951321	0.133866	0.998435	0.960595
NM_175015	Atp5g3	ATP synthase, H+ transporting, mitochondrial F0 complex, subunit c (subunit 9), isoform 3	0	228033	1.00809	0.821263	0.976144	0.502201	1.03273	0.374307
NM_175035	Gimap5	gtpase, imap family member 5	0	317757	0.96409	0.113808	0.948948	0.0309349	1.01596	0.474509
NM_175094	Pdhx	pyruvate dehydrogenase complex, component X	0	27402	0.924469	0.208188	0.848718	0.0167064	1.08925	0.173233
NM_175177	Bdh1	3-hydroxybutyrate dehydrogenase, type 1	0	71911	1.09325	0.501632	1.12786	0.36824	0.969315	0.812731
NM_175194	Slc25a16	solute carrier family 25 (mitochondrial carrier; Graves disease autoantigen), member 16	0	73132	0.8596	0.0101688	0.796829	0.000641271	1.07878	0.152815
NM_175329	Chchd10	coiled-coil-helix-coiled-coil-helix domain containing 10	0	103172	0.905347	0.375303	0.87795	0.251305	1.03121	0.780839
NM_175333	Slc25a41	solute carrier family 25, member 41	0	103775	1.17235	0.293045	1.31347	0.083765	0.892561	0.44708
NM_175343	Chdh	choline dehydrogenase	0	218865	1.36233	0.184752	1.56819	0.0631413	0.86873	0.533935
NM_175349	Ldhal6b	lactate dehydrogenase a-like 6b	0	106557	0.914579	0.604916	0.932761	0.686064	0.980507	0.908698
NM_175438	Aldh4a1	aldehyde dehydrogenase 4 family, member A1	0	212647	1.04574	0.201138	0.989821	0.762309	1.05649	0.1224
NM_175439	Mars2	methionine-trna synthetase 2, mitochondrial	0	212679	1.00629	0.841012	1.03977	0.226479	0.967803	0.305714
NM_175475	Cyp26b1	cytochrome P450, family 26, subfamily b, polypeptide 1	0	232174	0.854553	0.53391	0.790631	0.357319	1.08085	0.756832
NM_175523	Ppm1k	protein phosphatase 1k (pp2c domain containing)	0	243382	1.06717	0.272652	1.02641	0.653072	1.03971	0.504063
NM_176958	Hif1an	hypoxia-inducible factor 1, alpha subunit inhibitor	0	319594	1.04035	0.178785	1.0555	0.0748959	0.98564	0.611035
NM_177092	Msrb3	methionine sulfoxide reductase b3	0	320183	1.14219	0.00015996	1.27871	3.63273e-07	0.893235	0.000625532
NM_177266	Gfm2	g elongation factor, mitochondrial 2	0	320806	0.947758	0.157921	0.909198	0.0203408	1.04241	0.266335
NM_177307	Cyp4f39	cytochrome P450, family 4, subfamily f, polypeptide 39	0	320997	1.20038	0.191638	1.3057	0.0661811	0.919341	0.53599
NM_177310	Xpnpep3	x-prolyl aminopeptidase (aminopeptidase p) 3, putative	0	321003	0.91977	0.172962	0.942033	0.321242	0.976368	0.685914
NM_177470	Acaa2	acetyl-Coenzyme A acyltransferase 2 (mitochondrial 3-oxoacyl-Coenzyme A thiolase)	0	52538	1.03455	0.263212	1.00794	0.789316	1.0264	0.385494
NM_177617	Dnahc2	1-beta dynein	0	327954	1.23931	0.117586	1.30217	0.0601707	0.951731	0.704255
NM_178051	Mterfd2	mterf domain containing 2	0	69821	0.904092	0.252321	0.876534	0.141969	1.03144	0.718385
NM_178379	Cox10	cox10 homolog, cytochrome c oxidase assembly protein, heme a: farnesyltransferase (yeast)	0	70383	1.0542	0.372488	0.955034	0.435042	1.10383	0.108506
NM_178386	Slc25a31	solute carrier family 25 (mitochondrial carrier, adenine nucleotide translocator), memebr 31	0	73333	1.14898	0.250147	1.21377	0.117626	0.946616	0.641649
NM_178603	Mrpl50	mitochondrial ribosomal protein l50	0	28028	0.965056	0.475803	0.863112	0.0101482	1.11811	0.03944
NM_178639	Sfxn5	sideroflexin 5	0	94282	1.07559	0.0514882	1.07255	0.0597976	1.00284	0.934387
NM_178693	Coq4	coenzyme q4 homolog (yeast)	0	227683	0.969548	0.663422	1.00979	0.890606	0.960153	0.56831
NM_178696	Slc25a44	solute carrier family 25, member 44	0	229517	1.02762	0.318848	1.00201	0.940032	1.02555	0.354473
NM_178766	Slc25a40	solute carrier family 25, member 40	0	319653	0.905958	0.166856	0.897961	0.134753	1.00891	0.897088
NM_178878	Hadha	hydroxyacyl-Coenzyme A dehydrogenase/3-ketoacyl-Coenzyme A thiolase/enoyl-Coenzyme A hydratase (trifunctional protein), alpha subunit	0	97212	1.06057	0.762772	1.10903	0.596789	0.956302	0.818454
NM_178882	D2hgdh	d-2-hydroxyglutarate dehydrogenase	0	98314	0.999497	0.985413	0.968719	0.260961	1.03177	0.268186
NM_179203	Atad3a	ATPase family, AAA domain containing 3a	0	108888	0.953383	0.0760804	0.943849	0.0367176	1.0101	0.689965
NM_181040	Atpaf1	ATP synthase mitochondrial f1 complex assembly factor 1	0	230649	1.10846	0.660659	1.09118	0.709563	1.01584	0.94637
NM_181328	Slc25a29	solute carrier family 25 (mitochondrial carrier, palmitoylcarnitine transporter), member 29	0	214663	1.09505	0.345409	1.1214	0.238922	0.976506	0.801419
NM_181407	Me3	malic enzyme 3, nadp(+)-dependent, mitochondrial	0	109264	1.02568	0.846528	1.06797	0.617264	0.960398	0.758009
NM_181423	Supv3l1	suppressor of var1, 3-like 1 (s. cerevisiae)	0	338359	0.952346	0.196266	0.981055	0.601731	0.970737	0.421467
NM_181516	Taz	tafazzin	0	66826	1.16915	0.00440949	1.26277	0.000214682	0.925861	0.110439
NM_181859	Oxct2b	3-oxoacid coa transferase 2b	0	353371	1.35911	0.0735335	1.348	0.0805579	1.00824	0.959019
NM_183086	Mrps10	mitochondrial ribosomal protein S10	0	64657	1.09514	0.0455743	1.12995	0.0111005	0.969194	0.457383
NM_183158	Cyp2ab1	cytochrome P450, family 2, subfamily ab, polypeptide 1	0	224044	1.21834	0.297935	1.2849	0.192412	0.948196	0.774471
NM_183405	Cox6b2	cytochrome c oxidase subunit vib polypeptide 2	0	333182	0.963387	0.896067	1.1441	0.638785	0.842047	0.550051
NM_197979	Uqcr10	ubiquinol-cytochrome c reductase, complex III subunit X (Uqcr10)	0	66152	0.954158	0.316867	0.902585	0.0415903	1.05714	0.239845
NM_198246	Yars2	tyrosyl-trna synthetase 2, mitochondrial	0	70120	1.01657	0.598676	0.947499	0.101395	1.0729	0.0391398
NM_198415	Ckmt2	creatine kinase, mitochondrial 2	0	76722	1.01887	0.935314	0.854448	0.498909	1.19243	0.450407
NM_198608	Aars2	alanyl-trna synthetase 2, mitochondrial (putative)	0	224805	1.03387	0.427422	1.05629	0.201824	0.97878	0.60651
NM_198653	Iars2	isoleucine-trna synthetase 2, mitochondrial	0	381314	0.991115	0.809135	1.00345	0.925667	0.987708	0.738113
NM_199008	Cox11	cox11 homolog, cytochrome c oxidase assembly protein (yeast)	0	69802	1.02415	0.520245	0.992606	0.840231	1.03178	0.402209
NM_199195	Bckdhb	branched chain ketoacid dehydrogenase E1, beta polypeptide	0	12040	0.927735	0.0754517	0.854099	0.00149497	1.08621	0.0530693
NM_199197	Rbfa	ribosome binding factor A	0	68731	1.07716	0.24034	1.04935	0.438934	1.0265	0.671451
NM_201410	Ugt1a6b	udp glucuronosyltransferase 1 family, polypeptide a6b	0	394435	1.81157	4.96708e-08	2.26412	1.33403e-09	0.800118	0.000735942
NM_201641	Ugt1a10	udp glycosyltransferase 1 family, polypeptide a10	0	394430	1.11348	0.527385	1.73841	0.00579606	0.640514	0.0193944
NM_201642	Ugt1a7c	udp glucuronosyltransferase 1 family, polypeptide a7c	0	394432	1.51613	0.0169623	1.66293	0.00541647	0.911722	0.549944
NM_201643	Ugt1a5	udp glucuronosyltransferase 1 family, polypeptide a5	0	394433	1.29596	0.037848	1.5451	0.00205113	0.83876	0.139535
NM_201644	Ugt1a9	udp glucuronosyltransferase 1 family, polypeptide a9	0	394434	1.31023	0.143585	1.82467	0.00452133	0.718067	0.0792006
NM_201645	Ugt1a1	udp glucuronosyltransferase 1 family, polypeptide a1	0	394436	1.34089	0.268367	1.35443	0.253151	0.989999	0.968931
NM_207207	Mrps26	mitochondrial ribosomal protein s26	0	99045	1.0325	0.631473	0.934343	0.316634	1.10506	0.150198
NM_207216	Ugt3a1	udp glycosyltransferases 3 family, polypeptide a1	0	105887	1.13001	0.146701	1.22974	0.0221645	0.918902	0.304081
NM_207525	Opa3	optic atrophy 3 (human)	0	403187	0.982704	0.679836	0.932526	0.116178	1.05381	0.228034
NM_207653	Cflar	casp8 and fadd-like apoptosis regulator	0	12633	1.19246	4.75886e-05	1.26346	2.90109e-06	0.94381	0.0652532
NM_207677	Dedd2	death effector domain-containing dna binding protein 2	0	67379	1.01098	0.765255	1.06993	0.0829722	0.944899	0.138774
NM_212468	Ssbp1	single-stranded DNA binding protein 1 isoform 1	0	381760	0.974769	0.904431	1.0213	0.92112	0.954442	0.826712
phenylalanine	Mt-Tf	tRNA phenylalanine, mitochondrial	1		0.993967	0.946513	0.897547	0.244588	1.10743	0.270536
proline	Mt-Tp	tRNA proline, mitochondrial	1		0.984165	0.770526	1.00432	0.937075	0.979929	0.711319
threonine	Mt-Tt	tRNA threonine, mitochondrial	1		0.942459	0.0599162	0.921798	0.0145103	1.02241	0.452243
tryptophan	Mt-Tw	tRNA tryptophan, mitochondrial	1		1.19047	0.0581594	1.19086	0.057747	0.999666	0.996867
tyrosine	Mt-Ty	tRNA tyrosine, mitochondrial	1		1.01033	0.851905	1.06242	0.283186	0.950972	0.369324
U31003	Rprl1	ribonuclease P RNA-like 1	0	19783	1.31062	0.0288533	1.39509	0.0099908	0.939455	0.577187
U31227	Rprl2	ribonuclease P RNA-like 2	0	19784	1.17828	0.408065	1.24742	0.27046	0.944575	0.770824
U31228	Rprl3	ribonuclease P RNA-like 3	0	19785	1.19424	0.432032	0.877529	0.5607	1.36091	0.183515
valine	Mt-Tv	tRNA valine, mitochondrial	1		0.873161	0.0202506	0.890089	0.0405136	0.980982	0.711605
XM_125908	Cyp27b1	cytochrome p450, family 27, subfamily b, polypeptide 1	0	13115	1.21582	0.510329	1.23394	0.479482	0.985316	0.959883
XM_125928	Gls2	glutaminase 2 (liver, mitochondrial)	0	216456	0.869884	0.00459862	0.859874	0.00270983	1.01164	0.777932
XM_135065	Rnf7	ring finger protein 7	0	19823	0.935403	0.0311694	0.874371	0.000362897	1.0698	0.0297562
XM_203592	Isca2	iron-sulfur cluster assembly 2 homolog (s. cerevisiae)	0	74316	1.13327	7.8355e-05	1.15639	1.91836e-05	0.980011	0.363723
XM_620268	Cyp2w1	predicted: cytochrome p450, family 2, subfamily w, polypeptide 1	0	545817	1.57821	0.032491	1.09219	0.648773	1.44499	0.0749364
XM_907780	4931431F19Rik	predicted: riken cdna 4931431f19 gene	0	70980	1.04988	0.569957	1.16101	0.0984448	0.904284	0.250542
XM_919782	Ndufaf2	NADH dehydrogenase (ubiquinone) 1 alpha subcomplex, assembly factor 2	0	75597	0.902294	0.0010523	0.82059	2.74557e-06	1.09957	0.00189513
XM_924988	Ndufa11	NADH dehydrogenase (ubiquinone) 1 alpha subcomplex 11	0	69875	1.06445	0.296834	0.957805	0.466073	1.11134	0.0900816
XM_973602	Loc674313	predicted: similar to cytochrome p450, family 4, subfamily a, polypeptide 10	0		1.11056	0.492693	1.43849	0.0303997	0.772033	0.106363
XM_973921	Isoc2a	isochorismatase domain containing 2a	0	664994	0.987463	0.813803	0.932806	0.209064	1.05859	0.298526
XM_987225	Abca12	ATP-binding cassette, sub-family a (abc1), member 12	0	74591	1.40091	0.0504527	1.30679	0.110104	1.07203	0.661811
